# Supplementary material for: Adhesion of Crithidia fasciculata promotes a rapid change in developmental fate driven by cAMP signaling
Source: mSphere. 2024 Sep 24;9(10):e00617-24. doi: 10.1128/msphere.00617-24 (PMC11520290; doi:10.1128/msphere.00617-24)
Supplement: Table S1 — Proteomics analysis showing differentially expressed proteins in swimming and attached Crithidia fasciculata. [file msphere.00617-24-s0002.xlsx]

## Sheet: Sheet1
id	Protein IDs	Majority protein IDs	Peptide counts (all)	Peptide counts (razor+unique)	Peptide counts (unique)	Fasta headers	Peptides Adherent-A1	Peptides Adherent-A2	Peptides Adherent-A3	Peptides Swimmers-S1	Peptides Swimmers-S2	Peptides Swimmers-S3	Razor + unique peptides Adherent-A1	Razor + unique peptides Adherent-A2	Razor + unique peptides Adherent-A3	Razor + unique peptides Swimmers-S1	Razor + unique peptides Swimmers-S2	Razor + unique peptides Swimmers-S3	Max R+U peptides Adherent	Max R+U peptides Swimmers	Unique peptides Adherent-A1	Unique peptides Adherent-A2	Unique peptides Adherent-A3	Unique peptides Swimmers-S1	Unique peptides Swimmers-S2	Unique peptides Swimmers-S3	Mol. weight [kDa]	Q-value	Score	Identification type Adherent-A1	Identification type Adherent-A2	Identification type Adherent-A3	Identification type Swimmers-S1	Identification type Swimmers-S2	Identification type Swimmers-S3	Sequence coverage Adherent-A1 [%]	Sequence coverage Adherent-A2 [%]	Sequence coverage Adherent-A3 [%]	Sequence coverage Swimmers-S1 [%]	Sequence coverage Swimmers-S2 [%]	Sequence coverage Swimmers-S3 [%]	Intensity Adherent-A1	Intensity Adherent-A2	Intensity Adherent-A3	Intensity Swimmers-S1	Intensity Swimmers-S2	Intensity Swimmers-S3	iBAQ Adherent-A1	iBAQ Adherent-A2
966	CFAC1_110026300.1-p1;CFAC1_110026400.1-p1	CFAC1_110026300.1-p1;CFAC1_110026400.1-p1	7;7	7;7	7;7	CFAC1_110026300.1-p1 | transcript=CFAC1_110026300.1 | gene=CFAC1_110026300 | organism=Crithidia_fasciculata_strain_Cf-Cl | gene_product=folate/biopterin transporter, putative | transcript_product=folate/biopterin transporter, putative | location=CfaC1_11:6	5	6	6	0	0	0	5	6	6	0	0	0	6	0	5	6	6	0	0	0	76.977	0	24.954	By MS/MS	By MS/MS	By MS/MS				11.8	14.5	11.9	0	0	0	321650000	449530000	546500000	0	0	0	14620000	20433000
2537	CFAC1_230008400.1-p1	CFAC1_230008400.1-p1	3	3	3	CFAC1_230008400.1-p1 | transcript=CFAC1_230008400.1 | gene=CFAC1_230008400 | organism=Crithidia_fasciculata_strain_Cf-Cl | gene_product=hypothetical protein, conserved | transcript_product=hypothetical protein, conserved | location=CfaC1_23:47977-48198(-)	3	2	3	0	0	0	3	2	3	0	0	0	3	0	3	2	3	0	0	0	7.6337	0.00023299	4.3726	By MS/MS	By MS/MS	By MS/MS				47.9	34.2	47.9	0	0	0	585820000	456700000	136710000	0	0	0	146450000	114170000
2786	CFAC1_240006100.1-p1	CFAC1_240006100.1-p1	5	5	5	CFAC1_240006100.1-p1 | transcript=CFAC1_240006100.1 | gene=CFAC1_240006100 | organism=Crithidia_fasciculata_strain_Cf-Cl | gene_product=folate/biopterin transporter, putative | transcript_product=folate/biopterin transporter, putative | location=CfaC1_24:2	3	4	5	0	0	0	3	4	5	0	0	0	5	0	3	4	5	0	0	0	73.392	0	117.74	By MS/MS	By MS/MS	By MS/MS				6.5	10.2	13	0	0	0	148340000	224830000	553370000	0	0	0	5494000	8327200
2318	CFAC1_210045400.1-p1	CFAC1_210045400.1-p1	5	5	5	CFAC1_210045400.1-p1 | transcript=CFAC1_210045400.1 | gene=CFAC1_210045400 | organism=Crithidia_fasciculata_strain_Cf-Cl | gene_product=fatty acid desaturase, putative | transcript_product=fatty acid desaturase, putative | location=CfaC1_21:1278836-1280020	2	2	4	0	0	0	2	2	4	0	0	0	4	0	2	2	4	0	0	0	45.33	0	14.012	By MS/MS	By MS/MS	By MS/MS				6.3	6.3	10.4	0	0	0	104270000	99037000	324380000	0	0	0	6951500	6602400
198	CFAC1_030012700.1-p1	CFAC1_030012700.1-p1	4	4	4	CFAC1_030012700.1-p1 | transcript=CFAC1_030012700.1 | gene=CFAC1_030012700 | organism=Crithidia_fasciculata_strain_Cf-Cl | gene_product=CLN3 protein, putative | transcript_product=CLN3 protein, putative | location=CfaC1_03:266193-268694(-) | protein_length	3	3	1	0	0	0	3	3	1	0	0	0	3	0	3	3	1	0	0	0	90.525	0	17.448	By MS/MS	By MS/MS	By MS/MS				6.4	6.4	3.5	0	0	0	171870000	99670000	30566000	0	0	0	6138100	3559600
792	CFAC1_100012500.1-p1;CFAC1_100012600.1-p1	CFAC1_100012500.1-p1;CFAC1_100012600.1-p1	5;4	5;4	5;4	CFAC1_100012500.1-p1 | transcript=CFAC1_100012500.1 | gene=CFAC1_100012500 | organism=Crithidia_fasciculata_strain_Cf-Cl | gene_product=protein kinase, putative | transcript_product=protein kinase, putative | location=CfaC1_10:196746-198137(+) | protein_le	2	3	3	0	0	0	2	3	3	0	0	0	3	0	2	3	3	0	0	0	52.881	0	14.343	By MS/MS	By MS/MS	By MS/MS				5.8	8	8	0	0	0	44374000	128950000	111420000	0	0	0	1706700	4959600
2150	CFAC1_210012900.1-p1	CFAC1_210012900.1-p1	8	8	8	CFAC1_210012900.1-p1 | transcript=CFAC1_210012900.1 | gene=CFAC1_210012900 | organism=Crithidia_fasciculata_strain_Cf-Cl | gene_product=Protein of unknown function (DUF3184), putative | transcript_product=Protein of unknown function (DUF3184), putative | l	5	4	4	0	2	0	5	4	4	0	2	0	5	2	5	4	4	0	2	0	152.49	0	23.935	By MS/MS	By MS/MS	By MS/MS		By MS/MS		5.5	4.3	5	0	2.2	0	91826000	66050000	103560000	0	126290000	0	1434800	1032000
3499	CFAC1_260054800.1-p1	CFAC1_260054800.1-p1	3	3	3	CFAC1_260054800.1-p1 | transcript=CFAC1_260054800.1 | gene=CFAC1_260054800 | organism=Crithidia_fasciculata_strain_Cf-Cl | gene_product=Lsm5p, putative | transcript_product=Lsm5p, putative | location=CfaC1_26:1381813-1382253(-) | protein_length=146 | seque	2	2	1	1	0	0	2	2	1	1	0	0	2	1	2	2	1	1	0	0	15.506	0	17.093	By MS/MS	By MS/MS	By MS/MS	By MS/MS			29.5	29.5	19.9	6.2	0	0	94333000	124750000	34837000	54428000	0	0	10481000	13862000
2430	CFAC1_220028200.1-p1	CFAC1_220028200.1-p1	3	3	3	CFAC1_220028200.1-p1 | transcript=CFAC1_220028200.1 | gene=CFAC1_220028200 | organism=Crithidia_fasciculata_strain_Cf-Cl | gene_product=pumilio/PUF RNA binding protein 5, putative | transcript_product=pumilio/PUF RNA binding protein 5, putative | location=	2	1	2	0	0	0	2	1	2	0	0	0	2	0	2	1	2	0	0	0	52.762	0	7.2515	By MS/MS	By MS/MS	By MS/MS				5.4	2.5	5	0	0	0	107110000	64762000	55053000	0	0	0	6300300	3809500
271	CFAC1_040011500.1-p1;CFAC1_040011600.1-p1;CFAC1_040011900.1-p1;CFAC1_040012000.1-p1	CFAC1_040011500.1-p1;CFAC1_040011600.1-p1	8;5;2;1	2;1;0;0	2;1;0;0	CFAC1_040011500.1-p1 | transcript=CFAC1_040011500.1 | gene=CFAC1_040011500 | organism=Crithidia_fasciculata_strain_Cf-Cl | gene_product=GP63, leishmanolysin | transcript_product=GP63, leishmanolysin | location=CfaC1_04:234788-236926(+) | protein_length=712	7	5	4	1	1	0	2	1	1	0	0	0	2	0	2	1	1	0	0	0	74.121	0	16.673	By MS/MS	By MS/MS	By MS/MS	By matching	By matching		11.8	8.8	7.3	2.2	2.2	0	100850000	48308000	67497000	0	0	0	4385000	2100400
4962	CFAC1_300100600.1-p1	CFAC1_300100600.1-p1	3	3	3	CFAC1_300100600.1-p1 | transcript=CFAC1_300100600.1 | gene=CFAC1_300100600 | organism=Crithidia_fasciculata_strain_Cf-Cl | gene_product=tubulin tyrosine ligase, putative | transcript_product=tubulin tyrosine ligase, putative | location=CfaC1_30:2764289-276	1	2	3	0	0	1	1	2	3	0	0	1	3	1	1	2	3	0	0	1	84.335	0	7.3471	By MS/MS	By MS/MS	By MS/MS			By MS/MS	2.8	4.2	7.1	0	0	1.4	83383000	48117000	72631000	0	0	0	1985300	1145600
1575	CFAC1_170013900.1-p1	CFAC1_170013900.1-p1	3	3	3	CFAC1_170013900.1-p1 | transcript=CFAC1_170013900.1 | gene=CFAC1_170013900 | organism=Crithidia_fasciculata_strain_Cf-Cl | gene_product=Kinesin motor domain containing protein, putative | transcript_product=Kinesin motor domain containing protein, putative	3	3	2	0	0	0	3	3	2	0	0	0	3	0	3	3	2	0	0	0	290.17	0	8.7751	By MS/MS	By MS/MS	By MS/MS				1.3	1.3	0.9	0	0	0	76262000	80425000	43830000	0	0	0	747660	788480
3272	CFAC1_260010500.1-p1	CFAC1_260010500.1-p1	2	2	2	CFAC1_260010500.1-p1 | transcript=CFAC1_260010500.1 | gene=CFAC1_260010500 | organism=Crithidia_fasciculata_strain_Cf-Cl | gene_product=ubiquitin-conjugating enzyme-like protein | transcript_product=ubiquitin-conjugating enzyme-like protein | location=CfaC	1	1	2	0	0	1	1	1	2	0	0	1	2	1	1	1	2	0	0	1	31.149	0	9.0079	By MS/MS	By MS/MS	By MS/MS			By MS/MS	5	5	9	0	0	5	29828000	36275000	91537000	0	0	0	3314200	4030500
3279	CFAC1_260011600.1-p1	CFAC1_260011600.1-p1	4	4	4	CFAC1_260011600.1-p1 | transcript=CFAC1_260011600.1 | gene=CFAC1_260011600 | organism=Crithidia_fasciculata_strain_Cf-Cl | gene_product=hypothetical protein, conserved | transcript_product=hypothetical protein, conserved | location=CfaC1_26:169804-171210(+	2	2	1	2	0	0	2	2	1	2	0	0	2	2	2	2	1	2	0	0	49.26	0.0002263	3.7425	By MS/MS	By MS/MS	By MS/MS	By MS/MS			4.3	4.3	1.5	3.4	0	0	53284000	59966000	29608000	81957000	0	0	2804400	3156100
3012	CFAC1_250008300.1-p1	CFAC1_250008300.1-p1	3	3	3	CFAC1_250008300.1-p1 | transcript=CFAC1_250008300.1 | gene=CFAC1_250008300 | organism=Crithidia_fasciculata_strain_Cf-Cl | gene_product=hypothetical protein, conserved | transcript_product=hypothetical protein, conserved | location=CfaC1_25:66555-67418(-)	1	2	1	0	0	1	1	2	1	0	0	1	2	1	1	2	1	0	0	1	31.107	0	6.1472	By MS/MS	By MS/MS	By MS/MS			By MS/MS	8	10.5	8	0	0	3.5	44282000	71788000	26258000	0	0	79517000	3690100	5982400
4677	CFAC1_300045000.1-p1	CFAC1_300045000.1-p1	3	3	3	CFAC1_300045000.1-p1 | transcript=CFAC1_300045000.1 | gene=CFAC1_300045000 | organism=Crithidia_fasciculata_strain_Cf-Cl | gene_product=Beta-lactamase, putative | transcript_product=Beta-lactamase, putative | location=CfaC1_30:1124361-1125938(-) | protein_	1	2	2	0	0	0	1	2	2	0	0	0	2	0	1	2	2	0	0	0	58.292	0	34.112	By MS/MS	By MS/MS	By MS/MS				3.4	7	4.8	0	0	0	42130000	39451000	63070000	0	0	0	1504600	1409000
292	CFAC1_040015500.1-p1	CFAC1_040015500.1-p1	2	2	2	CFAC1_040015500.1-p1 | transcript=CFAC1_040015500.1 | gene=CFAC1_040015500 | organism=Crithidia_fasciculata_strain_Cf-Cl | gene_product=hypothetical protein, conserved | transcript_product=hypothetical protein, conserved | location=CfaC1_04:384787-385326(-	2	1	1	0	0	0	2	1	1	0	0	0	2	0	2	1	1	0	0	0	20.178	0	5.6171	By MS/MS	By MS/MS	By MS/MS				19	6.7	6.7	0	0	0	87065000	24853000	19610000	0	0	0	9673900	2761500
2477	CFAC1_220037700.1-p1	CFAC1_220037700.1-p1	2	2	2	CFAC1_220037700.1-p1 | transcript=CFAC1_220037700.1 | gene=CFAC1_220037700 | organism=Crithidia_fasciculata_strain_Cf-Cl | gene_product=hypothetical protein, conserved | transcript_product=hypothetical protein, conserved | location=CfaC1_22:979239-980960(-	1	1	2	0	0	0	1	1	2	0	0	0	2	0	1	1	2	0	0	0	61.459	0	7.0069	By matching	By MS/MS	By MS/MS				3	3	7.3	0	0	0	34750000	21260000	63004000	0	0	0	1085900	664380
1410	CFAC1_150031500.1-p1	CFAC1_150031500.1-p1	2	2	2	CFAC1_150031500.1-p1 | transcript=CFAC1_150031500.1 | gene=CFAC1_150031500 | organism=Crithidia_fasciculata_strain_Cf-Cl | gene_product=hypothetical protein | transcript_product=hypothetical protein | location=CfaC1_15:770395-770709(+) | protein_length=104	1	1	2	0	0	0	1	1	2	0	0	0	2	0	1	1	2	0	0	0	11.537	0	8.3939	By MS/MS	By MS/MS	By MS/MS				14.4	14.4	23.1	0	0	0	33933000	18346000	65055000	0	0	0	4847600	2620800
4524	CFAC1_300011500.1-p1	CFAC1_300011500.1-p1	2	2	2	CFAC1_300011500.1-p1 | transcript=CFAC1_300011500.1 | gene=CFAC1_300011500 | organism=Crithidia_fasciculata_strain_Cf-Cl | gene_product=DNA repair protein RAD51, putative | transcript_product=DNA repair protein RAD51, putative | location=CfaC1_30:184486-18	1	1	2	0	0	0	1	1	2	0	0	0	2	0	1	1	2	0	0	0	40.78	0.00022558	3.6619	By matching	By MS/MS	By MS/MS				4.5	4.5	8.8	0	0	0	16778000	38421000	40856000	0	0	0	1198400	2744400
1390	CFAC1_150024800.1-p1	CFAC1_150024800.1-p1	2	2	1	CFAC1_150024800.1-p1 | transcript=CFAC1_150024800.1 | gene=CFAC1_150024800 | organism=Crithidia_fasciculata_strain_Cf-Cl | gene_product=hypothetical protein, conserved | transcript_product=hypothetical protein, conserved | location=CfaC1_15:567995-570277(-	2	2	1	0	0	0	2	2	1	0	0	0	2	0	1	1	0	0	0	0	86.952	0	8.7941	By MS/MS	By MS/MS	By MS/MS				3.2	3.2	2.1	0	0	0	36185000	28630000	20135000	0	0	0	882550	698280
272	CFAC1_040011700.1-p1	CFAC1_040011700.1-p1	9	8	3	CFAC1_040011700.1-p1 | transcript=CFAC1_040011700.1 | gene=CFAC1_040011700 | organism=Crithidia_fasciculata_strain_Cf-Cl | gene_product=GP63, leishmanolysin | transcript_product=GP63, leishmanolysin | location=CfaC1_04:242781-244817(+) | protein_length=678	8	6	6	2	1	1	7	5	5	2	1	1	7	2	3	2	3	1	0	1	71.282	0	34.468	By MS/MS	By MS/MS	By MS/MS	By MS/MS	By matching	By MS/MS	14.5	10.9	11.4	4.6	2.4	2.2	1513300000	956410000	1210800000	121720000	10116000	46947000	63054000	39850000
4875	CFAC1_300086000.1-p1	CFAC1_300086000.1-p1	17	17	17	CFAC1_300086000.1-p1 | transcript=CFAC1_300086000.1 | gene=CFAC1_300086000 | organism=Crithidia_fasciculata_strain_Cf-Cl | gene_product=Fusaric acid resistance protein-like, putative | transcript_product=Fusaric acid resistance protein-like, putative | loc	13	11	13	3	2	2	13	11	13	3	2	2	13	3	13	11	13	3	2	2	128.27	0	79.345	By MS/MS	By MS/MS	By MS/MS	By MS/MS	By MS/MS	By MS/MS	16.1	12.5	14.4	2.6	2.3	2	1451500000	1286100000	1300000000	139270000	31230000	128690000	26879000	23817000
3081	CFAC1_250021600.1-p1	CFAC1_250021600.1-p1	13	13	13	CFAC1_250021600.1-p1 | transcript=CFAC1_250021600.1 | gene=CFAC1_250021600 | organism=Crithidia_fasciculata_strain_Cf-Cl | gene_product=Iron-containing alcohol dehydrogenase, putative | transcript_product=Iron-containing alcohol dehydrogenase, putative | l	11	11	11	7	2	3	11	11	11	7	2	3	11	7	11	11	11	7	2	3	39.813	0	114.69	By MS/MS	By MS/MS	By MS/MS	By MS/MS	By matching	By MS/MS	46.7	43.7	39.5	26.4	9.9	10.1	2458700000	1980200000	2086600000	279740000	46893000	138630000	129410000	104220000
3662	CFAC1_270037000.1-p1	CFAC1_270037000.1-p1	8	8	3	CFAC1_270037000.1-p1 | transcript=CFAC1_270037000.1 | gene=CFAC1_270037000 | organism=Crithidia_fasciculata_strain_Cf-Cl | gene_product=amino acid permease | transcript_product=amino acid permease | location=CfaC1_27:1011428-1013212(-) | protein_length=594	6	5	7	2	1	2	6	5	7	2	1	2	7	2	3	2	3	0	0	1	65.372	0	30.587	By MS/MS	By MS/MS	By MS/MS	By matching	By matching	By matching	12	9.1	16.3	3	1.2	4.7	735850000	676270000	506360000	119070000	38309000	114370000	38729000	35593000
416	CFAC1_050023300.1-p1	CFAC1_050023300.1-p1	18	18	16	CFAC1_050023300.1-p1 | transcript=CFAC1_050023300.1 | gene=CFAC1_050023300 | organism=Crithidia_fasciculata_strain_Cf-Cl | gene_product=ATP-dependent helicase, putative | transcript_product=ATP-dependent helicase, putative | location=CfaC1_05:527158-530379	9	12	14	3	3	2	9	12	14	3	3	2	14	3	8	11	12	3	3	2	119.66	0	43.83	By MS/MS	By MS/MS	By MS/MS	By MS/MS	By MS/MS	By MS/MS	11.9	15.3	18.3	3.9	4	2.1	421100000	360130000	458050000	106180000	53014000	19851000	8422100	7202600
4381	CFAC1_290055100.1-p1	CFAC1_290055100.1-p1	4	4	4	CFAC1_290055100.1-p1 | transcript=CFAC1_290055100.1 | gene=CFAC1_290055100 | organism=Crithidia_fasciculata_strain_Cf-Cl | gene_product=hypothetical protein, conserved | transcript_product=hypothetical protein, conserved | location=CfaC1_29:1572514-1575381	3	3	3	2	2	1	3	3	3	2	2	1	3	2	3	3	3	2	2	1	104.37	0	9.1067	By MS/MS	By MS/MS	By MS/MS	By matching	By MS/MS	By matching	2.9	2.9	4.4	3.5	1.9	0.9	891390000	691980000	1617900000	109810000	82290000	106440000	15638000	12140000
2163	CFAC1_210016900.1-p1	CFAC1_210016900.1-p1	32	32	32	CFAC1_210016900.1-p1 | transcript=CFAC1_210016900.1 | gene=CFAC1_210016900 | organism=Crithidia_fasciculata_strain_Cf-Cl | gene_product=malic enzyme, putative | transcript_product=malic enzyme, putative | location=CfaC1_21:308033-309757(+) | protein_length	30	29	29	17	19	19	30	29	29	17	19	19	30	19	30	29	29	17	19	19	63.193	0	323.31	By MS/MS	By MS/MS	By MS/MS	By MS/MS	By MS/MS	By MS/MS	80.8	79.4	84.5	49.3	55.1	54.2	30892000000	29275000000	32265000000	3095700000	2279300000	2415200000	1188200000	1126000000
2525	CFAC1_220045900.1-p1	CFAC1_220045900.1-p1	21	21	21	CFAC1_220045900.1-p1 | transcript=CFAC1_220045900.1 | gene=CFAC1_220045900 | organism=Crithidia_fasciculata_strain_Cf-Cl | gene_product=squalene monooxygenase-like protein | transcript_product=squalene monooxygenase-like protein | location=CfaC1_22:1267307	15	16	15	6	10	4	15	16	15	6	10	4	16	10	15	16	15	6	10	4	63.447	0	86.295	By MS/MS	By MS/MS	By MS/MS	By MS/MS	By MS/MS	By MS/MS	29.5	31.3	36.7	13.2	25.1	8.8	2133500000	2504200000	2160500000	522310000	366770000	189230000	66671000	78257000
4082	CFAC1_280071100.1-p1	CFAC1_280071100.1-p1	9	3	3	CFAC1_280071100.1-p1 | transcript=CFAC1_280071100.1 | gene=CFAC1_280071100 | organism=Crithidia_fasciculata_strain_Cf-Cl | gene_product=glucose transporter 3 | transcript_product=glucose transporter 3 | location=CfaC1_28:1918415-1920133(-) | protein_length	8	8	9	6	7	6	2	2	3	1	1	1	3	1	2	2	3	1	1	1	61.816	0	56.356	By MS/MS	By MS/MS	By MS/MS	By MS/MS	By MS/MS	By MS/MS	21.3	21.3	21.7	18.5	18.9	18.5	1413800000	1709000000	1450800000	141600000	189980000	142120000	108760000	131460000
2612	CFAC1_230020800.1-p1	CFAC1_230020800.1-p1	9	9	9	CFAC1_230020800.1-p1 | transcript=CFAC1_230020800.1 | gene=CFAC1_230020800 | organism=Crithidia_fasciculata_strain_Cf-Cl | gene_product=cysteine desulfhydrase | transcript_product=cysteine desulfhydrase | location=CfaC1_23:408150-409337(-) | protein_length	7	6	6	1	3	2	7	6	6	1	3	2	7	3	7	6	6	1	3	2	43.599	0	71.606	By MS/MS	By MS/MS	By MS/MS	By MS/MS	By MS/MS	By MS/MS	26.8	23	22.8	2.5	8.4	6.1	378930000	427180000	310110000	12707000	264940000	98767000	18946000	21359000
877	CFAC1_110007200.1-p1;CFAC1_110008000.1-p1;CFAC1_110007300.1-p1;CFAC1_110007900.1-p1;CFAC1_110007800.1-p1;CFAC1_110007400.1-p1;CFAC1_110007600.1-p1;CFAC1_110007000.1-p1	CFAC1_110007200.1-p1;CFAC1_110008000.1-p1;CFAC1_110007300.1-p1;CFAC1_110007900.1-p1	5;5;5;4;2;2;2;1	5;5;5;4;2;2;2;1	5;5;5;4;2;2;2;1	CFAC1_110007200.1-p1 | transcript=CFAC1_110007200.1 | gene=CFAC1_110007200 | organism=Crithidia_fasciculata_strain_Cf-Cl | gene_product=carboxypeptidase, putative | transcript_product=carboxypeptidase, putative | location=CfaC1_11:61494-62930(+) | protein_	2	4	3	1	1	1	2	4	3	1	1	1	4	1	2	4	3	1	1	1	53.275	0	9.7656	By MS/MS	By MS/MS	By MS/MS	By matching	By MS/MS	By MS/MS	5.4	11.5	9.2	3.1	3.1	3.1	34711000	80039000	28914000	1579500	3530400	1328600	1239700	2858500
431	CFAC1_050026400.1-p1	CFAC1_050026400.1-p1	6	6	6	CFAC1_050026400.1-p1 | transcript=CFAC1_050026400.1 | gene=CFAC1_050026400 | organism=Crithidia_fasciculata_strain_Cf-Cl | gene_product=cytochrome b5-like protein (pseudogene) | transcript_product=cytochrome b5-like protein (pseudogene) | location=CfaC1_05	5	5	4	3	1	2	5	5	4	3	1	2	5	3	5	5	4	3	1	2	13.558	0	31.318	By MS/MS	By MS/MS	By MS/MS	By MS/MS	By MS/MS	By MS/MS	37.5	37.5	29.2	28.3	11.7	20	1350100000	1450000000	591650000	110240000	45165000	113460000	225020000	241670000
1459	CFAC1_160017800.1-p1;CFAC1_160017700.1-p1	CFAC1_160017800.1-p1;CFAC1_160017700.1-p1	13;12	13;12	13;12	CFAC1_160017800.1-p1 | transcript=CFAC1_160017800.1 | gene=CFAC1_160017800 | organism=Crithidia_fasciculata_strain_Cf-Cl | gene_product=sphingolipid delta 4 desaturase, putative | transcript_product=sphingolipid delta 4 desaturase, putative | location=CfaC	11	13	12	4	7	4	11	13	12	4	7	4	13	7	11	13	12	4	7	4	41.449	0	55.814	By MS/MS	By MS/MS	By MS/MS	By MS/MS	By MS/MS	By MS/MS	32.8	35.3	33.1	13.6	23.2	13.6	2860600000	2580800000	2891000000	308810000	387730000	155760000	220050000	198520000
2784	CFAC1_240005900.1-p1	CFAC1_240005900.1-p1	23	23	22	CFAC1_240005900.1-p1 | transcript=CFAC1_240005900.1 | gene=CFAC1_240005900 | organism=Crithidia_fasciculata_strain_Cf-Cl | gene_product=coproporphyrinogen III oxidase | transcript_product=coproporphyrinogen III oxidase | location=CfaC1_24:23629-24534(+) |	21	21	22	13	16	11	21	21	22	13	16	11	22	16	20	20	21	12	15	10	34.627	0	221.62	By MS/MS	By MS/MS	By MS/MS	By MS/MS	By MS/MS	By MS/MS	77.1	79.7	83.1	52.8	56.1	46.8	22147000000	18110000000	17755000000	3146700000	2716700000	1791600000	1054600000	862360000
2687	CFAC1_230036900.1-p1	CFAC1_230036900.1-p1	6	6	6	CFAC1_230036900.1-p1 | transcript=CFAC1_230036900.1 | gene=CFAC1_230036900 | organism=Crithidia_fasciculata_strain_Cf-Cl | gene_product=Cupin-like domain containing protein, putative | transcript_product=Cupin-like domain containing protein, putative | loc	3	6	2	1	1	1	3	6	2	1	1	1	6	1	3	6	2	1	1	1	68.378	0	16.877	By MS/MS	By MS/MS	By MS/MS	By matching	By MS/MS	By matching	5.7	13.5	4.1	2.4	1.6	2.4	120850000	219690000	118030000	39174000	25724000	25891000	5035400	9153700
2268	CFAC1_210036700.1-p1	CFAC1_210036700.1-p1	11	11	11	CFAC1_210036700.1-p1 | transcript=CFAC1_210036700.1 | gene=CFAC1_210036700 | organism=Crithidia_fasciculata_strain_Cf-Cl | gene_product=enoyl-CoA hydratase/Enoyl-CoA isomerase/3- hydroxyacyl-CoA dehydrogenase, putative | transcript_product=enoyl-CoA hydrat	7	7	6	3	3	2	7	7	6	3	3	2	7	3	7	7	6	3	3	2	99.817	0	59.556	By MS/MS	By MS/MS	By MS/MS	By MS/MS	By MS/MS	By MS/MS	13.8	14.3	11.8	8.2	7.5	4.3	348450000	240970000	188400000	26528000	68354000	30014000	9169700	6341200
1577	CFAC1_170015400.1-p1;CFAC1_170014600.1-p1;CFAC1_170014400.1-p1;CFAC1_170014200.1-p1;CFAC1_170015100.1-p1;CFAC1_170015600.1-p1	CFAC1_170015400.1-p1;CFAC1_170014600.1-p1;CFAC1_170014400.1-p1;CFAC1_170014200.1-p1;CFAC1_170015100.1-p1	16;16;16;16;14;2	16;16;16;16;14;2	16;16;16;16;14;2	CFAC1_170015400.1-p1 | transcript=CFAC1_170015400.1 | gene=CFAC1_170015400 | organism=Crithidia_fasciculata_strain_Cf-Cl | gene_product=glycosomal malate dehydrogenase | transcript_product=glycosomal malate dehydrogenase | location=CfaC1_17:317038-318006(+	15	16	16	14	15	13	15	16	16	14	15	13	16	15	15	16	16	14	15	13	33.42	0	323.31	By MS/MS	By MS/MS	By MS/MS	By MS/MS	By MS/MS	By MS/MS	73.6	74.8	74.8	66.8	68	66.5	84651000000	68717000000	60444000000	24160000000	24935000000	19726000000	8465100000	6871700000
4463	CFAC1_290070200.1-p1	CFAC1_290070200.1-p1	33	33	6	CFAC1_290070200.1-p1 | transcript=CFAC1_290070200.1 | gene=CFAC1_290070200 | organism=Crithidia_fasciculata_strain_Cf-Cl | gene_product=Thiamine pyrophosphate enzyme, N-terminal TPP binding domain/Thiamine pyrophosphate enzyme, central domain/Thiamine pyro	30	33	33	27	29	28	30	33	33	27	29	28	33	29	5	6	6	5	5	4	60.352	0	323.31	By MS/MS	By MS/MS	By MS/MS	By MS/MS	By MS/MS	By MS/MS	88.5	89.8	89.8	83.8	88.7	88.3	222590000000	201310000000	174790000000	62502000000	70338000000	54704000000	9678000000	8752600000
3447	CFAC1_260045100.1-p1	CFAC1_260045100.1-p1	5	5	5	CFAC1_260045100.1-p1 | transcript=CFAC1_260045100.1 | gene=CFAC1_260045100 | organism=Crithidia_fasciculata_strain_Cf-Cl | gene_product=RNA-binding protein, putative | transcript_product=RNA-binding protein, putative | location=CfaC1_26:1104155-1105585(-)	2	4	4	1	2	1	2	4	4	1	2	1	4	2	2	4	4	1	2	1	51.195	0	9.7071	By MS/MS	By MS/MS	By MS/MS	By MS/MS	By MS/MS	By MS/MS	6.1	11.6	13.4	4.2	5.7	4.2	133870000	238170000	154140000	20420000	46101000	40629000	9561800	17012000
2265	CFAC1_210036100.1-p1;CFAC1_210036000.1-p1	CFAC1_210036100.1-p1;CFAC1_210036000.1-p1	53;53	53;53	53;53	CFAC1_210036100.1-p1 | transcript=CFAC1_210036100.1 | gene=CFAC1_210036100 | organism=Crithidia_fasciculata_strain_Cf-Cl | gene_product=glycosomal phosphoenolpyruvate carboxykinase, putative | transcript_product=glycosomal phosphoenolpyruvate carboxykinase	41	48	50	34	41	33	41	48	50	34	41	33	50	41	41	48	50	34	41	33	58.256	0	323.31	By MS/MS	By MS/MS	By MS/MS	By MS/MS	By MS/MS	By MS/MS	81	83	84.2	77.5	81.3	76.6	194720000000	176510000000	181660000000	61363000000	65181000000	53303000000	6084900000	5515900000
1848	CFAC1_190021500.1-p1	CFAC1_190021500.1-p1	3	3	3	CFAC1_190021500.1-p1 | transcript=CFAC1_190021500.1 | gene=CFAC1_190021500 | organism=Crithidia_fasciculata_strain_Cf-Cl | gene_product=long chain polyunsaturated fatty acid elongation enzyme-like protein | transcript_product=long chain polyunsaturated fat	2	3	3	1	2	2	2	3	3	1	2	2	3	2	2	3	3	1	2	2	44.3	0	8.0489	By MS/MS	By MS/MS	By MS/MS	By MS/MS	By MS/MS	By MS/MS	5.9	9.2	9.2	3.6	5.9	6.9	192000000	301100000	349570000	28938000	146050000	81342000	11294000	17712000
429	CFAC1_050026200.1-p1	CFAC1_050026200.1-p1	11	11	11	CFAC1_050026200.1-p1 | transcript=CFAC1_050026200.1 | gene=CFAC1_050026200 | organism=Crithidia_fasciculata_strain_Cf-Cl | gene_product=DNA J-binding protein, putative | transcript_product=DNA J-binding protein, putative | location=CfaC1_05:587901-590336(-	5	9	7	2	2	2	5	9	7	2	2	2	9	2	5	9	7	2	2	2	90.425	0	45.824	By MS/MS	By MS/MS	By MS/MS	By MS/MS	By MS/MS	By MS/MS	9.5	18.6	14.4	4.4	4.4	4.4	216940000	370160000	239480000	67458000	39115000	56734000	4615700	7875800
980	CFAC1_120006900.1-p1	CFAC1_120006900.1-p1	4	4	4	CFAC1_120006900.1-p1 | transcript=CFAC1_120006900.1 | gene=CFAC1_120006900 | organism=Crithidia_fasciculata_strain_Cf-Cl | gene_product=2OG-Fe(II) oxygenase superfamily, putative | transcript_product=2OG-Fe(II) oxygenase superfamily, putative | location=Cf	2	3	3	2	2	1	2	3	3	2	2	1	3	2	2	3	3	2	2	1	35.556	0	10.741	By MS/MS	By MS/MS	By MS/MS	By MS/MS	By matching	By MS/MS	10.7	12	14.5	10.7	8.5	6	89435000	193620000	199330000	85318000	44175000	25777000	5589700	12101000
207	CFAC1_030014800.1-p1	CFAC1_030014800.1-p1	6	6	6	CFAC1_030014800.1-p1 | transcript=CFAC1_030014800.1 | gene=CFAC1_030014800 | organism=Crithidia_fasciculata_strain_Cf-Cl | gene_product=hypothetical protein, conserved | transcript_product=hypothetical protein, conserved | location=CfaC1_03:338501-339307(-	5	6	4	2	2	2	5	6	4	2	2	2	6	2	5	6	4	2	2	2	30.071	0	24.114	By MS/MS	By MS/MS	By MS/MS	By MS/MS	By MS/MS	By MS/MS	16.4	16.4	13.1	8.2	8.2	8.2	760910000	825110000	718280000	120010000	250380000	231020000	69173000	75010000
703	CFAC1_090011100.1-p1	CFAC1_090011100.1-p1	4	4	4	CFAC1_090011100.1-p1 | transcript=CFAC1_090011100.1 | gene=CFAC1_090011100 | organism=Crithidia_fasciculata_strain_Cf-Cl | gene_product=DnaJ domain containing protein, putative | transcript_product=DnaJ domain containing protein, putative | location=CfaC1_	3	2	2	2	1	2	3	2	2	2	1	2	3	2	3	2	2	2	1	2	29.037	0	13.914	By MS/MS	By MS/MS	By MS/MS	By MS/MS	By matching	By MS/MS	15.5	10.7	10.7	7.9	6	7.9	193520000	182670000	136810000	74544000	26052000	78572000	17593000	16606000
3716	CFAC1_270060200.1-p1	CFAC1_270060200.1-p1	17	17	17	CFAC1_270060200.1-p1 | transcript=CFAC1_270060200.1 | gene=CFAC1_270060200 | organism=Crithidia_fasciculata_strain_Cf-Cl | gene_product=2-oxoglutarate dehydrogenase, e3 component, lipoamidedehydrogenase-like protein | transcript_product=2-oxoglutarate dehy	10	11	12	7	4	8	10	11	12	7	4	8	12	8	10	11	12	7	4	8	56.85	0	115.74	By MS/MS	By MS/MS	By MS/MS	By MS/MS	By MS/MS	By MS/MS	25.9	33.2	31.9	20.9	13.4	20.9	1350600000	1031500000	1674100000	395580000	276830000	211730000	54024000	41261000
4457	CFAC1_290069200.1-p1	CFAC1_290069200.1-p1	2	2	2	CFAC1_290069200.1-p1 | transcript=CFAC1_290069200.1 | gene=CFAC1_290069200 | organism=Crithidia_fasciculata_strain_Cf-Cl | gene_product=small nuclear ribonucleoprotein, putative | transcript_product=small nuclear ribonucleoprotein, putative | location=CfaC	1	1	2	2	2	2	1	1	2	2	2	2	2	2	1	1	2	2	2	2	12.02	0	40.207	By MS/MS	By MS/MS	By MS/MS	By MS/MS	By MS/MS	By MS/MS	18.8	18.8	25	25	25	25	136860000	132300000	185050000	109330000	76526000	82023000	34215000	33075000
3534	CFAC1_260061100.1-p1	CFAC1_260061100.1-p1	19	19	19	CFAC1_260061100.1-p1 | transcript=CFAC1_260061100.1 | gene=CFAC1_260061100 | organism=Crithidia_fasciculata_strain_Cf-Cl | gene_product=cytochrome p450-like protein | transcript_product=cytochrome p450-like protein | location=CfaC1_26:1567344-1568879(+) |	18	19	16	13	16	13	18	19	16	13	16	13	19	16	18	19	16	13	16	13	58.532	0	138.52	By MS/MS	By MS/MS	By MS/MS	By MS/MS	By MS/MS	By MS/MS	56.6	58.5	44	37	44	36.6	8094300000	7705100000	6794500000	2381800000	1947300000	1801200000	367920000	350230000
4385	CFAC1_290055500.1-p1	CFAC1_290055500.1-p1	4	4	4	CFAC1_290055500.1-p1 | transcript=CFAC1_290055500.1 | gene=CFAC1_290055500 | organism=Crithidia_fasciculata_strain_Cf-Cl | gene_product=acyl-CoA binding protein, putative | transcript_product=acyl-CoA binding protein, putative | location=CfaC1_29:1586429-1	3	4	2	1	2	1	3	4	2	1	2	1	4	2	3	4	2	1	2	1	10.69	0	9.7479	By MS/MS	By MS/MS	By MS/MS	By MS/MS	By MS/MS	By MS/MS	32.6	32.6	20.2	11.2	20.2	11.2	1220800000	1247900000	234640000	92108000	89542000	98683000	305190000	311970000
1115	CFAC1_130013400.1-p1	CFAC1_130013400.1-p1	6	6	6	CFAC1_130013400.1-p1 | transcript=CFAC1_130013400.1 | gene=CFAC1_130013400 | organism=Crithidia_fasciculata_strain_Cf-Cl | gene_product=xanthine phosphoribosyltransferase | transcript_product=xanthine phosphoribosyltransferase | location=CfaC1_13:280518-28	4	6	6	4	4	3	4	6	6	4	4	3	6	4	4	6	6	4	4	3	26.315	0	115.55	By MS/MS	By MS/MS	By MS/MS	By MS/MS	By MS/MS	By MS/MS	31.8	46.9	46.9	31.8	31.8	27.2	862600000	1119800000	1099700000	313220000	456650000	302520000	86260000	111980000
4683	CFAC1_300046100.1-p1	CFAC1_300046100.1-p1	32	32	32	CFAC1_300046100.1-p1 | transcript=CFAC1_300046100.1 | gene=CFAC1_300046100 | organism=Crithidia_fasciculata_strain_Cf-Cl | gene_product=glutamate dehydrogenase, putative | transcript_product=glutamate dehydrogenase, putative | location=CfaC1_30:1163906-116	30	31	31	28	30	29	30	31	31	28	30	29	31	30	30	31	31	28	30	29	49.402	0	323.31	By MS/MS	By MS/MS	By MS/MS	By MS/MS	By MS/MS	By MS/MS	81.2	83.2	81.2	75.4	81	77.9	29521000000	32008000000	26212000000	9046200000	10197000000	8618100000	894580000	969950000
1843	CFAC1_190020700.1-p1	CFAC1_190020700.1-p1	5	5	5	CFAC1_190020700.1-p1 | transcript=CFAC1_190020700.1 | gene=CFAC1_190020700 | organism=Crithidia_fasciculata_strain_Cf-Cl | gene_product=exportin 1, putative | transcript_product=exportin 1, putative | location=CfaC1_19:430314-433427(+) | protein_length=103	3	2	3	3	4	2	3	2	3	3	4	2	3	4	3	2	3	3	4	2	117.22	0	13.556	By MS/MS	By MS/MS	By MS/MS	By MS/MS	By MS/MS	By MS/MS	2.8	2.1	3.5	2.8	4.1	2.3	96289000	70444000	72305000	35155000	38898000	15137000	2188400	1601000
2942	CFAC1_240037800.1-p1	CFAC1_240037800.1-p1	62	62	57	CFAC1_240037800.1-p1 | transcript=CFAC1_240037800.1 | gene=CFAC1_240037800 | organism=Crithidia_fasciculata_strain_Cf-Cl | gene_product=NADH-dependent fumarate reductase-like protein | transcript_product=NADH-dependent fumarate reductase-like protein | loc	58	60	56	46	48	45	58	60	56	46	48	45	60	48	54	56	52	42	44	41	123.9	0	323.31	By MS/MS	By MS/MS	By MS/MS	By MS/MS	By MS/MS	By MS/MS	66.2	67.4	66.6	57.3	58.8	57.6	36831000000	32927000000	33399000000	10631000000	11780000000	9275200000	566630000	506570000
3052	CFAC1_250014800.1-p1	CFAC1_250014800.1-p1	15	15	15	CFAC1_250014800.1-p1 | transcript=CFAC1_250014800.1 | gene=CFAC1_250014800 | organism=Crithidia_fasciculata_strain_Cf-Cl | gene_product=zinc finger protein family member, putative | transcript_product=zinc finger protein family member, putative | location=	12	9	10	7	4	9	12	9	10	7	4	9	12	9	12	9	10	7	4	9	62.028	0	114.69	By MS/MS	By MS/MS	By MS/MS	By MS/MS	By MS/MS	By MS/MS	31.1	22.1	24.1	17	10.1	25.7	1010800000	497070000	644450000	280480000	126130000	288470000	38877000	19118000
3565	CFAC1_270008700.1-p1	CFAC1_270008700.1-p1	9	9	9	CFAC1_270008700.1-p1 | transcript=CFAC1_270008700.1 | gene=CFAC1_270008700 | organism=Crithidia_fasciculata_strain_Cf-Cl | gene_product=Cupin superfamily protein, putative | transcript_product=Cupin superfamily protein, putative | location=CfaC1_27:88400-8	4	6	8	4	5	3	4	6	8	4	5	3	8	5	4	6	8	4	5	3	57.214	0	34.453	By MS/MS	By MS/MS	By MS/MS	By MS/MS	By MS/MS	By MS/MS	13.8	18.7	24.1	13.4	16	11.8	260000000	253670000	437610000	122540000	149960000	54991000	10833000	10570000
1826	CFAC1_190015900.1-p1	CFAC1_190015900.1-p1	29	27	25	CFAC1_190015900.1-p1 | transcript=CFAC1_190015900.1 | gene=CFAC1_190015900 | organism=Crithidia_fasciculata_strain_Cf-Cl | gene_product=Mannitol dehydrogenase Rossmann domain/Mannitol dehydrogenase C-terminal domain containing protein, putative | transcrip	26	24	21	19	15	13	24	22	19	17	13	11	24	17	23	20	18	16	12	10	55.618	0	276.07	By MS/MS	By MS/MS	By MS/MS	By MS/MS	By MS/MS	By MS/MS	63	61.8	58.3	55.6	42.5	33.7	5839800000	3464100000	1891700000	1544000000	904860000	1397400000	216290000	128300000
2772	CFAC1_230051900.1-p1	CFAC1_230051900.1-p1	21	21	21	CFAC1_230051900.1-p1 | transcript=CFAC1_230051900.1 | gene=CFAC1_230051900 | organism=Crithidia_fasciculata_strain_Cf-Cl | gene_product=cytochrome p450-like protein | transcript_product=cytochrome p450-like protein | location=CfaC1_23:1367005-1368783(+) |	14	14	14	8	11	8	14	14	14	8	11	8	14	11	14	14	14	8	11	8	66.775	0	76.086	By MS/MS	By MS/MS	By MS/MS	By MS/MS	By MS/MS	By MS/MS	30.6	28	28.7	16.7	25.7	16.2	1303900000	959820000	908950000	491150000	330530000	452280000	37254000	27423000
1861	CFAC1_190024600.1-p1	CFAC1_190024600.1-p1	8	8	8	CFAC1_190024600.1-p1 | transcript=CFAC1_190024600.1 | gene=CFAC1_190024600 | organism=Crithidia_fasciculata_strain_Cf-Cl | gene_product=Putative cyclase, putative | transcript_product=Putative cyclase, putative | location=CfaC1_19:534282-535499(-) | protei	8	5	5	2	4	4	8	5	5	2	4	4	8	4	8	5	5	2	4	4	44.734	0	27.573	By MS/MS	By MS/MS	By MS/MS	By MS/MS	By MS/MS	By MS/MS	34.8	21.2	21.7	5.2	14.8	14.8	513790000	265550000	316130000	59578000	117720000	110140000	30223000	15620000
2308	CFAC1_210043600.1-p1	CFAC1_210043600.1-p1	19	19	19	CFAC1_210043600.1-p1 | transcript=CFAC1_210043600.1 | gene=CFAC1_210043600 | organism=Crithidia_fasciculata_strain_Cf-Cl | gene_product=hypothetical protein, conserved | transcript_product=hypothetical protein, conserved | location=CfaC1_21:1236190-1239288	15	14	16	12	11	8	15	14	16	12	11	8	16	12	15	14	16	12	11	8	109.25	0	169.29	By MS/MS	By MS/MS	By MS/MS	By MS/MS	By MS/MS	By MS/MS	25.8	21.6	24.9	19.2	18.9	13.6	1278300000	1167600000	1546400000	561640000	398950000	377400000	38737000	35382000
2167	CFAC1_210017800.1-p1;CFAC1_210017700.1-p1	CFAC1_210017800.1-p1;CFAC1_210017700.1-p1	17;17	17;17	17;17	CFAC1_210017800.1-p1 | transcript=CFAC1_210017800.1 | gene=CFAC1_210017800 | organism=Crithidia_fasciculata_strain_Cf-Cl | gene_product=triosephosphate isomerase | transcript_product=triosephosphate isomerase | location=CfaC1_21:337190-337945(+) | protein_	16	14	17	13	16	14	16	14	17	13	16	14	17	16	16	14	17	13	16	14	26.964	0	204.06	By MS/MS	By MS/MS	By MS/MS	By MS/MS	By MS/MS	By MS/MS	82.9	78.9	82.9	76.1	82.9	73.7	44077000000	41213000000	51026000000	16577000000	18593000000	14808000000	2938500000	2747600000
3843	CFAC1_280021500.1-p1	CFAC1_280021500.1-p1	12	12	4	CFAC1_280021500.1-p1 | transcript=CFAC1_280021500.1 | gene=CFAC1_280021500 | organism=Crithidia_fasciculata_strain_Cf-Cl | gene_product=hypothetical protein, conserved | transcript_product=hypothetical protein, conserved | location=CfaC1_28:460420-463818(+	7	7	10	6	5	4	7	7	10	6	5	4	10	6	2	2	3	1	1	0	115.73	0	150.68	By MS/MS	By MS/MS	By MS/MS	By MS/MS	By MS/MS	By MS/MS	28.9	29.2	40.9	22.5	21.6	20.8	3906200000	2907500000	3621400000	1582100000	1132900000	1702100000	205590000	153020000
3911	CFAC1_280037700.1-p1;CFAC1_280037600.1-p1	CFAC1_280037700.1-p1;CFAC1_280037600.1-p1	4;4	4;4	4;4	CFAC1_280037700.1-p1 | transcript=CFAC1_280037700.1 | gene=CFAC1_280037700 | organism=Crithidia_fasciculata_strain_Cf-Cl | gene_product=ribosomal protein L29, putative | transcript_product=ribosomal protein L29, putative | location=CfaC1_28:948001-948213(-	3	4	3	2	3	2	3	4	3	2	3	2	4	3	3	4	3	2	3	2	8.0512	0	9.6776	By MS/MS	By MS/MS	By MS/MS	By MS/MS	By MS/MS	By MS/MS	41.4	42.9	32.9	31.4	32.9	31.4	6582700000	5763500000	6821100000	2676300000	3124500000	4225900000	1645700000	1440900000
3452	CFAC1_260046400.1-p1	CFAC1_260046400.1-p1	15	15	15	CFAC1_260046400.1-p1 | transcript=CFAC1_260046400.1 | gene=CFAC1_260046400 | organism=Crithidia_fasciculata_strain_Cf-Cl | gene_product=Phytanoyl-CoA dioxygenase (PhyH), putative | transcript_product=Phytanoyl-CoA dioxygenase (PhyH), putative | location=Cf	13	12	8	6	6	5	13	12	8	6	6	5	13	6	13	12	8	6	6	5	30.753	0	91.965	By MS/MS	By MS/MS	By MS/MS	By MS/MS	By MS/MS	By MS/MS	60.4	59.3	41.5	28.4	29.5	17.8	2703600000	2666500000	1230500000	1098500000	1168200000	1159500000	193120000	190460000
2058	CFAC1_200025700.1-p1	CFAC1_200025700.1-p1	14	14	14	CFAC1_200025700.1-p1 | transcript=CFAC1_200025700.1 | gene=CFAC1_200025700 | organism=Crithidia_fasciculata_strain_Cf-Cl | gene_product=dihydrolipoamide dehydrogenase, putative | transcript_product=dihydrolipoamide dehydrogenase, putative | location=CfaC1_	12	13	12	9	10	7	12	13	12	9	10	7	13	10	12	13	12	9	10	7	56.33	0	126.14	By MS/MS	By MS/MS	By MS/MS	By MS/MS	By MS/MS	By MS/MS	34	35.8	32.2	21.2	26.9	20.2	1668800000	1477000000	1499900000	621940000	549880000	271060000	53832000	47646000
1520	CFAC1_160031300.1-p1;CFAC1_250006300.1-p1	CFAC1_160031300.1-p1	10;1	10;1	10;1	CFAC1_160031300.1-p1 | transcript=CFAC1_160031300.1 | gene=CFAC1_160031300 | organism=Crithidia_fasciculata_strain_Cf-Cl | gene_product=glutamate 5-kinase, putative | transcript_product=glutamate 5-kinase, putative | location=CfaC1_16:797627-798424(+) | pr	7	10	8	6	6	6	7	10	8	6	6	6	10	6	7	10	8	6	6	6	29.26	0	288.89	By MS/MS	By MS/MS	By MS/MS	By MS/MS	By MS/MS	By MS/MS	41.1	48.7	45.7	36.6	31.7	30.2	1651100000	2064800000	2209600000	735510000	609460000	799240000	127010000	158830000
477	CFAC1_060012700.1-p1;REV__CFAC1_200022600.1-p1	CFAC1_060012700.1-p1	13;1	13;1	13;1	CFAC1_060012700.1-p1 | transcript=CFAC1_060012700.1 | gene=CFAC1_060012700 | organism=Crithidia_fasciculata_strain_Cf-Cl | gene_product=kinase-like protein | transcript_product=kinase-like protein | location=CfaC1_06:266839-267891(+) | protein_length=350 |	8	7	9	5	4	5	8	7	9	5	4	5	9	5	8	7	9	5	4	5	38.973	0	37.264	By MS/MS	By MS/MS	By MS/MS	By MS/MS	By MS/MS	By MS/MS	30	26	27.4	18.9	15.7	17.7	1154300000	1040600000	1133300000	529800000	460850000	269730000	57717000	52028000
2069	CFAC1_200028300.1-p1	CFAC1_200028300.1-p1	9	9	9	CFAC1_200028300.1-p1 | transcript=CFAC1_200028300.1 | gene=CFAC1_200028300 | organism=Crithidia_fasciculata_strain_Cf-Cl | gene_product=hypothetical protein, conserved | transcript_product=hypothetical protein, conserved | location=CfaC1_20:869365-872682(-	7	7	4	2	2	3	7	7	4	2	2	3	7	3	7	7	4	2	2	3	121.99	0	23.648	By MS/MS	By MS/MS	By MS/MS	By MS/MS	By MS/MS	By MS/MS	11.4	11	7.4	3.5	3.8	6.3	322390000	276900000	241070000	68686000	46927000	33872000	7675900	6592900
3717	CFAC1_270060300.1-p1	CFAC1_270060300.1-p1	18	18	18	CFAC1_270060300.1-p1 | transcript=CFAC1_270060300.1 | gene=CFAC1_270060300 | organism=Crithidia_fasciculata_strain_Cf-Cl | gene_product=acetoin dehydrogenase e3 component-like protein | transcript_product=acetoin dehydrogenase e3 component-like protein | l	14	16	18	10	11	9	14	16	18	10	11	9	18	11	14	16	18	10	11	9	64.941	0	130.54	By MS/MS	By MS/MS	By MS/MS	By MS/MS	By MS/MS	By MS/MS	34.7	39	41.7	23.5	30.3	20.7	1713800000	1707400000	2316300000	643660000	759220000	291010000	45100000	44932000
3790	CFAC1_280010700.1-p1	CFAC1_280010700.1-p1	5	4	4	CFAC1_280010700.1-p1 | transcript=CFAC1_280010700.1 | gene=CFAC1_280010700 | organism=Crithidia_fasciculata_strain_Cf-Cl | gene_product=Sugar (and other) transporter, putative | transcript_product=Sugar (and other) transporter, putative | location=CfaC1_28	4	3	4	4	4	4	3	2	3	4	3	4	3	4	3	2	3	4	3	4	63.155	0	100.9	By MS/MS	By MS/MS	By MS/MS	By MS/MS	By MS/MS	By MS/MS	9.1	9.1	11.8	9.9	11.8	9.9	716880000	522320000	576800000	161690000	499060000	218390000	34137000	24873000
4086	CFAC1_280071500.1-p1	CFAC1_280071500.1-p1	4	4	4	CFAC1_280071500.1-p1 | transcript=CFAC1_280071500.1 | gene=CFAC1_280071500 | organism=Crithidia_fasciculata_strain_Cf-Cl | gene_product=hypothetical protein, conserved | transcript_product=hypothetical protein, conserved | location=CfaC1_28:1941616-1942446	2	2	3	2	1	1	2	2	3	2	1	1	3	2	2	2	3	2	1	1	31.109	0	17.793	By MS/MS	By MS/MS	By MS/MS	By matching	By MS/MS	By MS/MS	8.3	8	10.1	6.2	2.9	2.9	140340000	109260000	346710000	58497000	32849000	37506000	7796600	6070100
4671	CFAC1_300043800.1-p1	CFAC1_300043800.1-p1	7	7	7	CFAC1_300043800.1-p1 | transcript=CFAC1_300043800.1 | gene=CFAC1_300043800 | organism=Crithidia_fasciculata_strain_Cf-Cl | gene_product=cytochrome oxidase assembly protein-like protein | transcript_product=cytochrome oxidase assembly protein-like protein |	6	5	5	5	5	4	6	5	5	5	5	4	6	5	6	5	5	5	5	4	46.181	0	52.396	By MS/MS	By MS/MS	By MS/MS	By MS/MS	By MS/MS	By MS/MS	23.2	20.1	15.8	14.8	14.8	12.7	1036600000	759870000	798080000	338300000	363010000	282990000	60975000	44698000
854	CFAC1_100024400.1-p1;CFAC1_100024300.1-p1	CFAC1_100024400.1-p1;CFAC1_100024300.1-p1	13;12	13;12	5;4	CFAC1_100024400.1-p1 | transcript=CFAC1_100024400.1 | gene=CFAC1_100024400 | organism=Crithidia_fasciculata_strain_Cf-Cl | gene_product=thymine-7-hydroxylase, putative | transcript_product=thymine-7-hydroxylase, putative | location=CfaC1_10:572327-573286(+	10	8	10	6	6	9	10	8	10	6	6	9	10	9	4	3	3	3	3	3	36.376	0	167.6	By MS/MS	By MS/MS	By MS/MS	By MS/MS	By MS/MS	By MS/MS	50.2	39.5	44.5	24.1	32.9	43.9	1410300000	1466100000	1355100000	265820000	491470000	515020000	82957000	86239000
3056	CFAC1_250015900.1-p1	CFAC1_250015900.1-p1	3	3	3	CFAC1_250015900.1-p1 | transcript=CFAC1_250015900.1 | gene=CFAC1_250015900 | organism=Crithidia_fasciculata_strain_Cf-Cl | gene_product=cAMP binding protein, putative | transcript_product=cAMP binding protein, putative | location=CfaC1_25:273084-278999(+)	1	2	2	1	1	2	1	2	2	1	1	2	2	2	1	2	2	1	1	2	210.65	0.0012948	2.7803	By MS/MS	By MS/MS	By MS/MS	By MS/MS	By MS/MS	By MS/MS	0.4	0.9	0.9	0.4	0.4	1	1093700000	901420000	763520000	372730000	373830000	448280000	11635000	9589600
1327	CFAC1_150011600.1-p1	CFAC1_150011600.1-p1	4	4	4	CFAC1_150011600.1-p1 | transcript=CFAC1_150011600.1 | gene=CFAC1_150011600 | organism=Crithidia_fasciculata_strain_Cf-Cl | gene_product=hypothetical protein, conserved | transcript_product=hypothetical protein, conserved | location=CfaC1_15:145837-152562(+	2	2	2	2	2	1	2	2	2	2	2	1	2	2	2	2	2	2	2	1	245.65	0	6.6681	By MS/MS	By MS/MS	By MS/MS	By MS/MS	By MS/MS	By matching	1.1	1.1	1.1	1.1	1.1	0.7	400580000	178740000	30929000	24250000	44068000	7494600	3641600	1624900
4441	CFAC1_290065400.1-p1	CFAC1_290065400.1-p1	5	5	5	CFAC1_290065400.1-p1 | transcript=CFAC1_290065400.1 | gene=CFAC1_290065400 | organism=Crithidia_fasciculata_strain_Cf-Cl | gene_product=LicD family, putative | transcript_product=LicD family, putative | location=CfaC1_29:1882400-1883071(+) | protein_length	5	3	3	1	3	2	5	3	3	1	3	2	5	3	5	3	3	1	3	2	24.202	0	25.055	By MS/MS	By MS/MS	By MS/MS	By matching	By MS/MS	By MS/MS	39.9	24.2	21.5	7.2	26.9	22.4	222440000	133350000	143420000	24094000	54009000	82017000	20222000	12123000
437	CFAC1_060006000.1-p1	CFAC1_060006000.1-p1	16	16	16	CFAC1_060006000.1-p1 | transcript=CFAC1_060006000.1 | gene=CFAC1_060006000 | organism=Crithidia_fasciculata_strain_Cf-Cl | gene_product=D-3-phosphoglycerate dehydrogenase-like protein | transcript_product=D-3-phosphoglycerate dehydrogenase-like protein | l	13	15	15	12	14	11	13	15	15	12	14	11	15	14	13	15	15	12	14	11	44.001	0	191.29	By MS/MS	By MS/MS	By MS/MS	By MS/MS	By MS/MS	By MS/MS	43.9	46.6	46.3	40.9	44.9	38.5	6271500000	5958700000	6666700000	2297300000	2518600000	1790100000	368910000	350510000
4643	CFAC1_300036100.1-p1	CFAC1_300036100.1-p1	12	12	12	CFAC1_300036100.1-p1 | transcript=CFAC1_300036100.1 | gene=CFAC1_300036100 | organism=Crithidia_fasciculata_strain_Cf-Cl | gene_product=Mannosyl oligosaccharide glucosidase, putative | transcript_product=Mannosyl oligosaccharide glucosidase, putative | loc	9	8	7	4	5	7	9	8	7	4	5	7	9	7	9	8	7	4	5	7	106.57	0	67.925	By MS/MS	By MS/MS	By MS/MS	By MS/MS	By MS/MS	By MS/MS	13.6	11.2	10.5	6.5	7.8	10.7	338660000	166770000	218790000	25567000	227170000	94218000	7525700	3706000
3359	CFAC1_260024800.1-p1	CFAC1_260024800.1-p1	5	5	5	CFAC1_260024800.1-p1 | transcript=CFAC1_260024800.1 | gene=CFAC1_260024800 | organism=Crithidia_fasciculata_strain_Cf-Cl | gene_product=ribosome biogenesis regulatory protein (RRS1), putative | transcript_product=ribosome biogenesis regulatory protein (RRS	4	3	4	1	2	1	4	3	4	1	2	1	4	2	4	3	4	1	2	1	25.11	0	12.291	By MS/MS	By MS/MS	By MS/MS	By MS/MS	By MS/MS	By MS/MS	25.3	16.6	30.4	6.9	15.7	6.9	193760000	154890000	148960000	41590000	85934000	47966000	21529000	17209000
2749	CFAC1_230048200.1-p1	CFAC1_230048200.1-p1	14	14	14	CFAC1_230048200.1-p1 | transcript=CFAC1_230048200.1 | gene=CFAC1_230048200 | organism=Crithidia_fasciculata_strain_Cf-Cl | gene_product=glycosomal transporter (GAT3), putative | transcript_product=glycosomal transporter (GAT3), putative | location=CfaC1_23	11	10	12	7	9	5	11	10	12	7	9	5	12	9	11	10	12	7	9	5	77.624	0	47.978	By MS/MS	By MS/MS	By MS/MS	By MS/MS	By MS/MS	By MS/MS	20.3	19	21.7	10.6	15.1	10	865270000	832620000	697460000	283290000	250090000	169000000	25449000	24489000
3038	CFAC1_250012400.1-p1	CFAC1_250012400.1-p1	3	3	3	CFAC1_250012400.1-p1 | transcript=CFAC1_250012400.1 | gene=CFAC1_250012400 | organism=Crithidia_fasciculata_strain_Cf-Cl | gene_product=U2 small nuclear ribonucleoprotein 16.5K, putative | transcript_product=U2 small nuclear ribonucleoprotein 16.5K, putati	2	2	2	1	2	1	2	2	2	1	2	1	2	2	2	2	2	1	2	1	15.568	0	11.641	By MS/MS	By MS/MS	By MS/MS	By MS/MS	By MS/MS	By MS/MS	18.8	22.5	22.5	10.1	22.5	10.1	41375000	70143000	57381000	18713000	63598000	3134300	5171800	8767800
1632	CFAC1_170028300.1-p1	CFAC1_170028300.1-p1	9	9	9	CFAC1_170028300.1-p1 | transcript=CFAC1_170028300.1 | gene=CFAC1_170028300 | organism=Crithidia_fasciculata_strain_Cf-Cl | gene_product=hypothetical protein, conserved | transcript_product=hypothetical protein, conserved | location=CfaC1_17:732955-733980(+	9	6	5	6	7	6	9	6	5	6	7	6	9	7	9	6	5	6	7	6	37.681	0	60.879	By MS/MS	By MS/MS	By MS/MS	By MS/MS	By MS/MS	By MS/MS	46	24.9	22	34.9	27.3	35.8	604390000	377040000	351890000	235020000	291700000	170170000	50366000	31420000
3876	CFAC1_280030600.1-p1;CFAC1_280030500.1-p1	CFAC1_280030600.1-p1;CFAC1_280030500.1-p1	7;7	7;7	7;7	CFAC1_280030600.1-p1 | transcript=CFAC1_280030600.1 | gene=CFAC1_280030600 | organism=Crithidia_fasciculata_strain_Cf-Cl | gene_product=40S ribosomal protein S24e | transcript_product=40S ribosomal protein S24e | location=CfaC1_28:778154-778567(-) | protei	5	6	7	6	7	6	5	6	7	6	7	6	7	7	5	6	7	6	7	6	15.812	0	175.99	By MS/MS	By MS/MS	By MS/MS	By MS/MS	By MS/MS	By MS/MS	37.2	41.6	42.3	42.3	42.3	42.3	9679700000	7368300000	8594400000	5326200000	6389300000	4917800000	3226600000	2456100000
4108	CFAC1_280076400.1-p1	CFAC1_280076400.1-p1	27	27	27	CFAC1_280076400.1-p1 | transcript=CFAC1_280076400.1 | gene=CFAC1_280076400 | organism=Crithidia_fasciculata_strain_Cf-Cl | gene_product=2,3-bisphosphoglycerate-independent phosphoglycerate mutase | transcript_product=2,3-bisphosphoglycerate-independent pho	24	25	26	24	24	24	24	25	26	24	24	24	26	24	24	25	26	24	24	24	60.717	0	323.31	By MS/MS	By MS/MS	By MS/MS	By MS/MS	By MS/MS	By MS/MS	72.9	73.4	74.9	73.6	72.5	73.6	32453000000	28795000000	27362000000	15058000000	12332000000	12316000000	1298100000	1151800000
1421	CFAC1_160007100.1-p1	CFAC1_160007100.1-p1	17	17	17	CFAC1_160007100.1-p1 | transcript=CFAC1_160007100.1 | gene=CFAC1_160007100 | organism=Crithidia_fasciculata_strain_Cf-Cl | gene_product=cytochrome b-domain protein, putative | transcript_product=cytochrome b-domain protein, putative | location=CfaC1_16:359	15	14	13	10	10	10	15	14	13	10	10	10	15	10	15	14	13	10	10	10	24.705	0	237.81	By MS/MS	By MS/MS	By MS/MS	By MS/MS	By MS/MS	By MS/MS	64.2	64.2	60.1	51.4	39.9	51.4	10487000000	7796700000	6228700000	3060600000	3462600000	2349000000	699120000	519780000
1708	CFAC1_180017000.1-p1	CFAC1_180017000.1-p1	12	12	12	CFAC1_180017000.1-p1 | transcript=CFAC1_180017000.1 | gene=CFAC1_180017000 | organism=Crithidia_fasciculata_strain_Cf-Cl | gene_product=1,2-Dihydroxy-3-keto-5-methylthiopentene dioxygenase, putative | transcript_product=1,2-Dihydroxy-3-keto-5-methylthiopen	9	10	10	7	6	10	9	10	10	7	6	10	10	10	9	10	10	7	6	10	38.957	0	110.21	By MS/MS	By MS/MS	By MS/MS	By MS/MS	By MS/MS	By MS/MS	47.7	50.6	51.5	36	32	52	1688400000	1847100000	1443400000	690630000	727090000	843110000	93800000	102620000
2244	CFAC1_210033400.1-p1	CFAC1_210033400.1-p1	13	13	6	CFAC1_210033400.1-p1 | transcript=CFAC1_210033400.1 | gene=CFAC1_210033400 | organism=Crithidia_fasciculata_strain_Cf-Cl | gene_product=ribonucleoside-diphosphate reductase small chain, putative | transcript_product=ribonucleoside-diphosphate reductase sma	11	12	10	7	8	7	11	12	10	7	8	7	12	8	4	6	4	4	2	5	44.453	0	167.71	By MS/MS	By MS/MS	By MS/MS	By MS/MS	By MS/MS	By MS/MS	40.3	44.1	37.7	26.4	27.2	26.7	2120700000	2031700000	1853100000	586830000	613580000	336530000	96393000	92350000
810	CFAC1_100016300.1-p1	CFAC1_100016300.1-p1	6	6	6	CFAC1_100016300.1-p1 | transcript=CFAC1_100016300.1 | gene=CFAC1_100016300 | organism=Crithidia_fasciculata_strain_Cf-Cl | gene_product=prefoldin subunit 2, putative | transcript_product=prefoldin subunit 2, putative | location=CfaC1_10:333337-333753(+) |	4	4	5	3	4	4	4	4	5	3	4	4	5	4	4	4	5	3	4	4	15.328	0	39.747	By MS/MS	By MS/MS	By MS/MS	By MS/MS	By MS/MS	By MS/MS	43.5	43.5	44.9	37	43.5	43.5	1493000000	1188600000	1282400000	504830000	583820000	717340000	165890000	132070000
1662	CFAC1_180007000.1-p1	CFAC1_180007000.1-p1	33	33	2	CFAC1_180007000.1-p1 | transcript=CFAC1_180007000.1 | gene=CFAC1_180007000 | organism=Crithidia_fasciculata_strain_Cf-Cl | gene_product=phosphoglycerate kinase B, cytosolic | transcript_product=phosphoglycerate kinase B, cytosolic | location=CfaC1_18:44097	32	31	32	30	29	29	32	31	32	30	29	29	32	30	2	2	2	2	2	2	44.549	0	323.31	By MS/MS	By MS/MS	By MS/MS	By MS/MS	By MS/MS	By MS/MS	81.1	81.1	80.6	76	77	76.7	81500000000	72165000000	73300000000	38249000000	37093000000	33215000000	2810300000	2488400000
4824	CFAC1_300077200.1-p1	CFAC1_300077200.1-p1	3	3	3	CFAC1_300077200.1-p1 | transcript=CFAC1_300077200.1 | gene=CFAC1_300077200 | organism=Crithidia_fasciculata_strain_Cf-Cl | gene_product=transporter-like protein | transcript_product=transporter-like protein | location=CfaC1_30:2089750-2091864(-) | protein_	1	2	2	1	2	3	1	2	2	1	2	3	2	3	1	2	2	1	2	3	75.021	0	11.899	By MS/MS	By MS/MS	By MS/MS	By MS/MS	By MS/MS	By MS/MS	1.4	3.1	3.6	1.4	3.1	5.3	39694000	50323000	70839000	16692000	35685000	38153000	1984700	2516100
3586	CFAC1_270014600.1-p1	CFAC1_270014600.1-p1	4	4	4	CFAC1_270014600.1-p1 | transcript=CFAC1_270014600.1 | gene=CFAC1_270014600 | organism=Crithidia_fasciculata_strain_Cf-Cl | gene_product=C-5 sterol desaturase, putative | transcript_product=C-5 sterol desaturase, putative | location=CfaC1_27:258654-259472(-	4	2	1	2	1	3	4	2	1	2	1	3	4	3	4	2	1	2	1	3	31.415	0	30.025	By MS/MS	By MS/MS	By MS/MS	By MS/MS	By matching	By matching	23.2	9.9	4.8	7.4	4.8	18	217580000	140620000	57858000	49093000	38551000	68679000	21758000	14062000
4647	CFAC1_300036700.1-p1	CFAC1_300036700.1-p1	12	12	12	CFAC1_300036700.1-p1 | transcript=CFAC1_300036700.1 | gene=CFAC1_300036700 | organism=Crithidia_fasciculata_strain_Cf-Cl | gene_product=unspecified product | transcript_product=unspecified product | location=CfaC1_30:900964-901632(+) | protein_length=222 |	10	12	11	9	11	10	10	12	11	9	11	10	12	11	10	12	11	9	11	10	24.014	0	59.003	By MS/MS	By MS/MS	By MS/MS	By MS/MS	By MS/MS	By MS/MS	41.4	45.9	42.8	39.2	42.8	42.3	15700000000	14577000000	16414000000	8522900000	8091000000	6394000000	1121500000	1041200000
1729	CFAC1_180023200.1-p1	CFAC1_180023200.1-p1	10	10	10	CFAC1_180023200.1-p1 | transcript=CFAC1_180023200.1 | gene=CFAC1_180023200 | organism=Crithidia_fasciculata_strain_Cf-Cl | gene_product=deoxyuridine triphosphatase, putative | transcript_product=deoxyuridine triphosphatase, putative | location=CfaC1_18:594	8	7	9	5	7	7	8	7	9	5	7	7	9	7	8	7	9	5	7	7	30.642	0	90.519	By MS/MS	By MS/MS	By MS/MS	By MS/MS	By MS/MS	By MS/MS	41.8	40.3	47.4	28	38.8	41	3249300000	1096500000	1474200000	423320000	533620000	593770000	216620000	73098000
4184	CFAC1_290014200.1-p1	CFAC1_290014200.1-p1	10	5	5	CFAC1_290014200.1-p1 | transcript=CFAC1_290014200.1 | gene=CFAC1_290014200 | organism=Crithidia_fasciculata_strain_Cf-Cl | gene_product=type II (glutathione peroxidase-like) tryparedoxin peroxidase | transcript_product=type II (glutathione peroxidase-like)	10	10	10	9	10	8	5	5	5	4	5	3	5	5	5	5	5	4	5	3	18.925	0	50.374	By MS/MS	By MS/MS	By MS/MS	By MS/MS	By MS/MS	By MS/MS	63.7	63.7	63.7	62.6	63.7	62.6	2989900000	2376500000	2543600000	1354000000	1346800000	1078700000	271810000	216040000
194	CFAC1_030011200.1-p1	CFAC1_030011200.1-p1	3	3	3	CFAC1_030011200.1-p1 | transcript=CFAC1_030011200.1 | gene=CFAC1_030011200 | organism=Crithidia_fasciculata_strain_Cf-Cl | gene_product=Phytanoyl-CoA dioxygenase (PhyH), putative | transcript_product=Phytanoyl-CoA dioxygenase (PhyH), putative | location=Cf	3	3	3	2	1	2	3	3	3	2	1	2	3	2	3	3	3	2	1	2	39.751	0	16.997	By MS/MS	By MS/MS	By MS/MS	By MS/MS	By MS/MS	By MS/MS	15.5	15.5	15.5	13	7.6	13	87432000	88213000	71282000	32445000	20485000	28412000	7286000	7351100
3706	CFAC1_270058200.1-p1	CFAC1_270058200.1-p1	5	5	5	CFAC1_270058200.1-p1 | transcript=CFAC1_270058200.1 | gene=CFAC1_270058200 | organism=Crithidia_fasciculata_strain_Cf-Cl | gene_product=uridine kinase-like protein | transcript_product=uridine kinase-like protein | location=CfaC1_27:1689368-1690036(-) | pr	5	4	4	2	2	2	5	4	4	2	2	2	5	2	5	4	4	2	2	2	25.338	0	11.662	By MS/MS	By MS/MS	By MS/MS	By MS/MS	By MS/MS	By MS/MS	29.7	24.8	20.7	8.1	8.1	8.1	201330000	208790000	214250000	32128000	44538000	49263000	14381000	14914000
4978	CFAC1_300103800.1-p1	CFAC1_300103800.1-p1	4	4	4	CFAC1_300103800.1-p1 | transcript=CFAC1_300103800.1 | gene=CFAC1_300103800 | organism=Crithidia_fasciculata_strain_Cf-Cl | gene_product=50S ribosome-binding GTPase, putative | transcript_product=50S ribosome-binding GTPase, putative | location=CfaC1_30:287	3	2	2	1	2	1	3	2	2	1	2	1	3	2	3	2	2	1	2	1	44.35	0	19.121	By MS/MS	By MS/MS	By MS/MS	By MS/MS	By MS/MS	By MS/MS	9.9	7.5	7.5	4.1	7.5	4.1	123780000	69503000	88347000	34530000	41606000	13127000	3992900	2242000
3220	CFAC1_300061400.1-p1;CFAC1_250051000.1-p1	CFAC1_300061400.1-p1;CFAC1_250051000.1-p1	13;13	13;13	13;13	CFAC1_300061400.1-p1 | transcript=CFAC1_300061400.1 | gene=CFAC1_300061400 | organism=Crithidia_fasciculata_strain_Cf-Cl | gene_product=60S ribosomal protein L26, putative | transcript_product=60S ribosomal protein L26, putative | location=CfaC1_30:1624820	9	10	13	9	10	9	9	10	13	9	10	9	13	10	9	10	13	9	10	9	16.212	0	127.36	By MS/MS	By MS/MS	By MS/MS	By MS/MS	By MS/MS	By MS/MS	49	53.8	57.3	48.3	49	48.3	13040000000	15635000000	16989000000	8333900000	9317000000	10162000000	2608000000	3126900000
3260	CFAC1_260008400.1-p1	CFAC1_260008400.1-p1	27	15	15	CFAC1_260008400.1-p1 | transcript=CFAC1_260008400.1 | gene=CFAC1_260008400 | organism=Crithidia_fasciculata_strain_Cf-Cl | gene_product=hexokinase, putative | transcript_product=hexokinase, putative | location=CfaC1_26:89133-90551(+) | protein_length=472 |	25	27	26	23	24	22	13	15	14	13	12	12	15	13	13	15	14	13	12	12	51.747	0	220.73	By MS/MS	By MS/MS	By MS/MS	By MS/MS	By MS/MS	By MS/MS	69.9	73.9	70.8	69.1	66.5	68.9	6872700000	5678200000	4340900000	4098600000	2498400000	2009100000	264330000	218390000
691	CFAC1_090008300.1-p1	CFAC1_090008300.1-p1	18	18	18	CFAC1_090008300.1-p1 | transcript=CFAC1_090008300.1 | gene=CFAC1_090008300 | organism=Crithidia_fasciculata_strain_Cf-Cl | gene_product=cystathionine beta-synthase | transcript_product=cystathionine beta-synthase | location=CfaC1_09:115965-117047(-) | prot	16	16	16	12	15	14	16	16	16	12	15	14	16	15	16	16	16	12	15	14	38.872	0	323.31	By MS/MS	By MS/MS	By MS/MS	By MS/MS	By MS/MS	By MS/MS	61.9	61.9	58.1	50.6	56.9	56.4	9986600000	11001000000	9014700000	4979600000	5502400000	4117200000	554810000	611180000
4454	CFAC1_290068400.1-p1	CFAC1_290068400.1-p1	23	23	23	CFAC1_290068400.1-p1 | transcript=CFAC1_290068400.1 | gene=CFAC1_290068400 | organism=Crithidia_fasciculata_strain_Cf-Cl | gene_product=phosphomannomutase-like protein | transcript_product=phosphomannomutase-like protein | location=CfaC1_29:1958213-1959994	20	19	19	17	18	14	20	19	19	17	18	14	20	18	20	19	19	17	18	14	64.848	0	201.63	By MS/MS	By MS/MS	By MS/MS	By MS/MS	By MS/MS	By MS/MS	54	55.1	54.5	54.5	55.3	44	7960700000	6249000000	5269000000	3690400000	2905200000	2110000000	256800000	201580000
4430	CFAC1_290063400.1-p1	CFAC1_290063400.1-p1	16	16	16	CFAC1_290063400.1-p1 | transcript=CFAC1_290063400.1 | gene=CFAC1_290063400 | organism=Crithidia_fasciculata_strain_Cf-Cl | gene_product=aldose 1-epimerase-like protein | transcript_product=aldose 1-epimerase-like protein | location=CfaC1_29:1817735-1818640	12	14	13	14	13	13	12	14	13	14	13	13	14	14	12	14	13	14	13	13	33.4	0	208.21	By MS/MS	By MS/MS	By MS/MS	By MS/MS	By MS/MS	By MS/MS	72.8	75.4	76.1	78.7	76.1	75.4	10323000000	10209000000	11512000000	8534800000	7158900000	5931400000	688190000	680620000
552	CFAC1_070011500.1-p1	CFAC1_070011500.1-p1	7	7	7	CFAC1_070011500.1-p1 | transcript=CFAC1_070011500.1 | gene=CFAC1_070011500 | organism=Crithidia_fasciculata_strain_Cf-Cl | gene_product=cytochrome b5, putative | transcript_product=cytochrome b5, putative | location=CfaC1_07:236350-236775(+) | protein_leng	6	6	7	5	5	4	6	6	7	5	5	4	7	5	6	6	7	5	5	4	15.71	0	63.116	By MS/MS	By MS/MS	By MS/MS	By MS/MS	By MS/MS	By MS/MS	43.3	43.3	53.2	42.6	42.6	42.6	2168100000	1510900000	1235300000	738740000	645270000	549330000	271020000	188860000
826	CFAC1_100019100.1-p1	CFAC1_100019100.1-p1	12	12	12	CFAC1_100019100.1-p1 | transcript=CFAC1_100019100.1 | gene=CFAC1_100019100 | organism=Crithidia_fasciculata_strain_Cf-Cl | gene_product=peroxisomal targeting signal type 2 receptor, putative | transcript_product=peroxisomal targeting signal type 2 receptor	10	9	10	7	7	6	10	9	10	7	7	6	10	7	10	9	10	7	7	6	40.693	0	119.44	By MS/MS	By MS/MS	By MS/MS	By MS/MS	By MS/MS	By MS/MS	43.2	36.5	39.2	33	32.2	25.7	1643000000	1357400000	1425200000	727170000	814700000	399870000	117360000	96956000
2101	CFAC1_200033000.1-p1	CFAC1_200033000.1-p1	39	39	15	CFAC1_200033000.1-p1 | transcript=CFAC1_200033000.1 | gene=CFAC1_200033000 | organism=Crithidia_fasciculata_strain_Cf-Cl | gene_product=ATP-dependent phosphofructokinase | transcript_product=ATP-dependent phosphofructokinase | location=CfaC1_20:1030281-103	32	37	39	29	31	26	32	37	39	29	31	26	39	31	10	14	15	9	9	7	53.672	0	243.41	By MS/MS	By MS/MS	By MS/MS	By MS/MS	By MS/MS	By MS/MS	65.2	65	68.1	61.5	62.8	60.1	75494000000	67690000000	68954000000	42637000000	42789000000	28306000000	2796100000	2507000000
582	CFAC1_070018100.1-p1	CFAC1_070018100.1-p1	25	25	25	CFAC1_070018100.1-p1 | transcript=CFAC1_070018100.1 | gene=CFAC1_070018100 | organism=Crithidia_fasciculata_strain_Cf-Cl | gene_product=sterol 14-alpha-demethylase, putative | transcript_product=sterol 14-alpha-demethylase, putative | location=CfaC1_07:502	20	22	21	19	21	18	20	22	21	19	21	18	22	21	20	22	21	19	21	18	54.434	0	247.27	By MS/MS	By MS/MS	By MS/MS	By MS/MS	By MS/MS	By MS/MS	58.8	61.5	59	57.1	60.6	56.9	11565000000	9349900000	9003500000	4941200000	6268900000	4563700000	502820000	406520000
3979	CFAC1_280050500.1-p1	CFAC1_280050500.1-p1	9	9	9	CFAC1_280050500.1-p1 | transcript=CFAC1_280050500.1 | gene=CFAC1_280050500 | organism=Crithidia_fasciculata_strain_Cf-Cl | gene_product=hypothetical protein, conserved | transcript_product=hypothetical protein, conserved | location=CfaC1_28:1304289-1307471	6	6	5	4	2	6	6	6	5	4	2	6	6	6	6	6	5	4	2	6	113.75	0	45.464	By MS/MS	By MS/MS	By MS/MS	By MS/MS	By MS/MS	By MS/MS	7	7.6	8	6	3.8	7.9	222470000	178750000	190590000	81778000	45551000	117800000	4278300	3437600
3549	CFAC1_260063100.1-p1	CFAC1_260063100.1-p1	8	8	1	CFAC1_260063100.1-p1 | transcript=CFAC1_260063100.1 | gene=CFAC1_260063100 | organism=Crithidia_fasciculata_strain_Cf-Cl | gene_product=60S acidic ribosomal protein P2, putative | transcript_product=60S acidic ribosomal protein P2, putative | location=CfaC	7	8	8	5	7	6	7	8	8	5	7	6	8	7	1	1	1	0	1	1	10.702	0	242.43	By MS/MS	By MS/MS	By MS/MS	By MS/MS	By MS/MS	By MS/MS	92.6	100	100	73.1	92.6	90.7	6749800000	10474000000	11655000000	5593900000	5947900000	6638000000	964250000	1496300000
2732	CFAC1_230044300.1-p1	CFAC1_230044300.1-p1	7	7	7	CFAC1_230044300.1-p1 | transcript=CFAC1_230044300.1 | gene=CFAC1_230044300 | organism=Crithidia_fasciculata_strain_Cf-Cl | gene_product=Stress responsive A/B Barrel Domain, putative | transcript_product=Stress responsive A/B Barrel Domain, putative | locat	6	6	6	5	5	5	6	6	6	5	5	5	6	5	6	6	6	5	5	5	12.316	0	72.46	By MS/MS	By MS/MS	By MS/MS	By MS/MS	By MS/MS	By MS/MS	72.1	72.1	76.6	60.4	60.4	63.1	1385300000	1620500000	2671600000	1253600000	751540000	1205000000	173170000	202560000
3497	CFAC1_260054400.1-p1;CFAC1_260054300.1-p1	CFAC1_260054400.1-p1;CFAC1_260054300.1-p1	29;29	29;29	29;29	CFAC1_260054400.1-p1 | transcript=CFAC1_260054400.1 | gene=CFAC1_260054400 | organism=Crithidia_fasciculata_strain_Cf-Cl | gene_product=glyceraldehyde 3-phosphate dehydrogenase, glycosomal | transcript_product=glyceraldehyde 3-phosphate dehydrogenase, glyc	26	28	26	22	23	21	26	28	26	22	23	21	28	23	26	28	26	22	23	21	39.117	0	323.31	By MS/MS	By MS/MS	By MS/MS	By MS/MS	By MS/MS	By MS/MS	82	83.9	80.9	78.4	77.6	76.5	193860000000	194140000000	193230000000	99296000000	109760000000	76664000000	10203000000	10218000000
916	CFAC1_110015700.1-p1;CFAC1_110015800.1-p1	CFAC1_110015700.1-p1	5;1	5;1	5;1	CFAC1_110015700.1-p1 | transcript=CFAC1_110015700.1 | gene=CFAC1_110015700 | organism=Crithidia_fasciculata_strain_Cf-Cl | gene_product=fatty acid elongase, putative | transcript_product=fatty acid elongase, putative | location=CfaC1_11:292250-293164(-) |	3	3	3	3	3	5	3	3	3	3	3	5	3	5	3	3	3	3	3	5	35.37	0	74.857	By MS/MS	By MS/MS	By MS/MS	By MS/MS	By MS/MS	By MS/MS	14.5	14.5	14.5	14.5	14.5	23.7	1174400000	1148300000	897710000	602920000	675540000	401690000	130490000	127590000
2389	CFAC1_290032600.1-p1;CFAC1_220021000.1-p1	CFAC1_290032600.1-p1;CFAC1_220021000.1-p1	6;6	6;6	6;6	CFAC1_290032600.1-p1 | transcript=CFAC1_290032600.1 | gene=CFAC1_290032600 | organism=Crithidia_fasciculata_strain_Cf-Cl | gene_product=ribosomal protein S25 | transcript_product=ribosomal protein S25 | location=CfaC1_29:803970-804341(+) | protein_length=1	5	5	6	5	6	5	5	5	6	5	6	5	6	6	5	5	6	5	6	5	13.287	0	89.927	By MS/MS	By MS/MS	By MS/MS	By MS/MS	By MS/MS	By MS/MS	46.3	48	48	46.3	48	46.3	19352000000	18245000000	18680000000	10563000000	11295000000	12287000000	3870300000	3649000000
312	CFAC1_040018900.1-p1	CFAC1_040018900.1-p1	6	6	6	CFAC1_040018900.1-p1 | transcript=CFAC1_040018900.1 | gene=CFAC1_040018900 | organism=Crithidia_fasciculata_strain_Cf-Cl | gene_product=RNA-binding protein-like protein | transcript_product=RNA-binding protein-like protein | location=CfaC1_04:493950-495212	3	4	4	4	4	6	3	4	4	4	4	6	4	6	3	4	4	4	4	6	44.022	0	40.165	By MS/MS	By MS/MS	By MS/MS	By MS/MS	By MS/MS	By MS/MS	10.7	12.6	12.6	12.6	12.6	18.6	487650000	554010000	575240000	373100000	431170000	453010000	24383000	27701000
1661	CFAC1_180006900.1-p1	CFAC1_180006900.1-p1	33	2	2	CFAC1_180006900.1-p1 | transcript=CFAC1_180006900.1 | gene=CFAC1_180006900 | organism=Crithidia_fasciculata_strain_Cf-Cl | gene_product=phosphoglycerate kinase B, cytosolic | transcript_product=phosphoglycerate kinase B, cytosolic | location=CfaC1_18:41370	31	31	31	29	28	28	1	2	1	1	1	1	2	1	1	2	1	1	1	1	50.882	0	67.752	By MS/MS	By MS/MS	By MS/MS	By MS/MS	By MS/MS	By MS/MS	72.6	74.8	72.1	68.2	69	68.8	1306000000	1133200000	928140000	749540000	628340000	569750000	42130000	36555000
2943	CFAC1_240037900.1-p1	CFAC1_240037900.1-p1	19	16	16	CFAC1_240037900.1-p1 | transcript=CFAC1_240037900.1 | gene=CFAC1_240037900 | organism=Crithidia_fasciculata_strain_Cf-Cl | gene_product=NADH-dependent fumarate reductase-like protein | transcript_product=NADH-dependent fumarate reductase-like protein | loc	11	14	15	11	14	9	9	12	13	9	12	7	13	12	9	12	13	9	12	7	63.407	0	210.76	By MS/MS	By MS/MS	By MS/MS	By MS/MS	By MS/MS	By MS/MS	23.8	32.9	33.4	24.5	33.6	18.3	2411900000	2075300000	2007700000	1017400000	974030000	785280000	80398000	69176000
2249	CFAC1_210034000.1-p1	CFAC1_210034000.1-p1	16	16	13	CFAC1_210034000.1-p1 | transcript=CFAC1_210034000.1 | gene=CFAC1_210034000 | organism=Crithidia_fasciculata_strain_Cf-Cl | gene_product=D-lactate dehydrogenase-like protein | transcript_product=D-lactate dehydrogenase-like protein | location=CfaC1_21:81573	13	15	14	10	11	11	13	15	14	10	11	11	15	11	10	12	11	7	8	8	54.104	0	118.3	By MS/MS	By MS/MS	By MS/MS	By MS/MS	By MS/MS	By MS/MS	36	40.4	40.2	28.7	31.9	27	5294300000	3751500000	3706200000	1708400000	2169400000	2114000000	220600000	156310000
1541	CFAC1_170008900.1-p1	CFAC1_170008900.1-p1	14	14	14	CFAC1_170008900.1-p1 | transcript=CFAC1_170008900.1 | gene=CFAC1_170008900 | organism=Crithidia_fasciculata_strain_Cf-Cl | gene_product=Complex 1 protein (LYR family), putative | transcript_product=Complex 1 protein (LYR family), putative | location=CfaC1_	7	6	10	8	5	4	7	6	10	8	5	4	10	8	7	6	10	8	5	4	81.389	0	50.736	By MS/MS	By MS/MS	By MS/MS	By MS/MS	By MS/MS	By MS/MS	11.2	10.6	16.8	14.8	8.6	7.2	492030000	162010000	407200000	426160000	108830000	222700000	12301000	4050100
339	CFAC1_050006000.1-p1	CFAC1_050006000.1-p1	6	6	6	CFAC1_050006000.1-p1 | transcript=CFAC1_050006000.1 | gene=CFAC1_050006000 | organism=Crithidia_fasciculata_strain_Cf-Cl | gene_product=Thymidylate kinase, putative | transcript_product=Thymidylate kinase, putative | location=CfaC1_05:24747-25595(-) | prot	6	6	6	4	6	3	6	6	6	4	6	3	6	6	6	6	6	4	6	3	30.727	0	39.318	By MS/MS	By MS/MS	By MS/MS	By MS/MS	By MS/MS	By MS/MS	27.7	27.7	27.7	17.4	27.7	12.4	501270000	458670000	418070000	137770000	214090000	85219000	29486000	26981000
817	CFAC1_100017900.1-p1	CFAC1_100017900.1-p1	2	2	2	CFAC1_100017900.1-p1 | transcript=CFAC1_100017900.1 | gene=CFAC1_100017900 | organism=Crithidia_fasciculata_strain_Cf-Cl | gene_product=hypothetical protein, conserved | transcript_product=hypothetical protein, conserved | location=CfaC1_10:363999-365174(+	1	1	1	1	1	2	1	1	1	1	1	2	1	2	1	1	1	1	1	2	42.792	0	7.0834	By MS/MS	By MS/MS	By MS/MS	By MS/MS	By MS/MS	By MS/MS	5.1	5.1	5.1	5.1	5.1	9.7	59565000	69095000	62150000	36018000	34640000	53985000	6618300	7677300
3141	CFAC1_250033300.1-p1	CFAC1_250033300.1-p1	2	2	2	CFAC1_250033300.1-p1 | transcript=CFAC1_250033300.1 | gene=CFAC1_250033300 | organism=Crithidia_fasciculata_strain_Cf-Cl | gene_product=unspecified product | transcript_product=unspecified product | location=CfaC1_25:815655-817148(+) | protein_length=497 |	2	2	1	1	1	1	2	2	1	1	1	1	2	1	2	2	1	1	1	1	54.155	0	6.5066	By MS/MS	By MS/MS	By MS/MS	By MS/MS	By MS/MS	By MS/MS	11.9	11.9	1.8	1.8	1.8	1.8	129960000	111560000	68478000	50971000	50096000	35314000	9282600	7968600
2196	CFAC1_210025100.1-p1	CFAC1_210025100.1-p1	10	10	10	CFAC1_210025100.1-p1 | transcript=CFAC1_210025100.1 | gene=CFAC1_210025100 | organism=Crithidia_fasciculata_strain_Cf-Cl | gene_product=choline/Carnitine o-acyltransferase-like protein | transcript_product=choline/Carnitine o-acyltransferase-like protein |	3	3	7	5	8	7	3	3	7	5	8	7	7	8	3	3	7	5	8	7	97.849	0	40.014	By MS/MS	By MS/MS	By MS/MS	By MS/MS	By MS/MS	By MS/MS	3.8	4.8	10.5	6.9	12.1	10	109130000	58646000	190620000	285780000	350900000	294750000	2798300	1503700
2708	CFAC1_230040100.1-p1	CFAC1_230040100.1-p1	15	15	15	CFAC1_230040100.1-p1 | transcript=CFAC1_230040100.1 | gene=CFAC1_230040100 | organism=Crithidia_fasciculata_strain_Cf-Cl | gene_product=cysteine desulfurase, putative | transcript_product=cysteine desulfurase, putative | location=CfaC1_23:997348-998679(+)	7	7	8	12	13	10	7	7	8	12	13	10	8	13	7	7	8	12	13	10	47.963	0	110.35	By MS/MS	By MS/MS	By MS/MS	By MS/MS	By MS/MS	By MS/MS	24.2	21.9	21.9	37.9	44	32.5	624800000	567830000	507920000	1523200000	1340600000	2158900000	23141000	21031000
4569	CFAC1_300019300.1-p1	CFAC1_300019300.1-p1	30	9	2	CFAC1_300019300.1-p1 | transcript=CFAC1_300019300.1 | gene=CFAC1_300019300 | organism=Crithidia_fasciculata_strain_Cf-Cl | gene_product=long-chain-fatty-acid-CoA ligase, putative | transcript_product=long-chain-fatty-acid-CoA ligase, putative | location=Cf	23	24	22	25	22	24	5	5	5	7	6	8	5	8	1	2	1	2	2	2	72.859	0	38.572	By MS/MS	By MS/MS	By MS/MS	By MS/MS	By MS/MS	By MS/MS	41.4	45.8	42	49.7	45.3	46.7	362650000	255550000	256200000	759610000	758860000	692070000	9298700	6552600
2528	CFAC1_220046200.1-p1	CFAC1_220046200.1-p1	92	92	92	CFAC1_220046200.1-p1 | transcript=CFAC1_220046200.1 | gene=CFAC1_220046200 | organism=Crithidia_fasciculata_strain_Cf-Cl | gene_product=Cytoplasmic dynein 2 heavy chain (DYNC2H1), putative | transcript_product=Cytoplasmic dynein 2 heavy chain (DYNC2H1), pu	34	29	42	61	62	65	34	29	42	61	62	65	42	65	34	29	42	61	62	65	529.19	0	323.31	By MS/MS	By MS/MS	By MS/MS	By MS/MS	By MS/MS	By MS/MS	10.5	8	11.8	17.9	17.3	20.2	1349600000	841360000	1159300000	4759800000	3586000000	3913700000	5313200	3312400
4234	CFAC1_290025800.1-p1	CFAC1_290025800.1-p1	36	36	36	CFAC1_290025800.1-p1 | transcript=CFAC1_290025800.1 | gene=CFAC1_290025800 | organism=Crithidia_fasciculata_strain_Cf-Cl | gene_product=trifunctional enzyme alpha subunit, mitochondrial precursor-like protein | transcript_product=trifunctional enzyme alpha	12	15	14	28	26	26	12	15	14	28	26	26	15	28	12	15	14	28	26	26	89.149	0	251.64	By MS/MS	By MS/MS	By MS/MS	By MS/MS	By MS/MS	By MS/MS	18.3	24.5	22.2	39.9	38.6	41.8	1435600000	1378700000	977470000	6007200000	4321500000	3994200000	29298000	28136000
4237	CFAC1_290026700.1-p1	CFAC1_290026700.1-p1	27	27	27	CFAC1_290026700.1-p1 | transcript=CFAC1_290026700.1 | gene=CFAC1_290026700 | organism=Crithidia_fasciculata_strain_Cf-Cl | gene_product=proline oxidase, mitochondrial precursor-like protein | transcript_product=proline oxidase, mitochondrial precursor-like	16	17	15	23	22	21	16	17	15	23	22	21	17	23	16	17	15	23	22	21	64.244	0	225.54	By MS/MS	By MS/MS	By MS/MS	By MS/MS	By MS/MS	By MS/MS	36.8	35.2	29.4	45.8	44.4	43.7	1300800000	848100000	977140000	5177300000	3498100000	3484900000	35156000	22922000
1614	CFAC1_170025100.1-p1	CFAC1_170025100.1-p1	8	8	8	CFAC1_170025100.1-p1 | transcript=CFAC1_170025100.1 | gene=CFAC1_170025100 | organism=Crithidia_fasciculata_strain_Cf-Cl | gene_product=GDSL-like Lipase/Acylhydrolase family, putative | transcript_product=GDSL-like Lipase/Acylhydrolase family, putative | l	5	4	6	5	7	6	5	4	6	5	7	6	6	7	5	4	6	5	7	6	27.927	0	37.507	By MS/MS	By MS/MS	By MS/MS	By MS/MS	By MS/MS	By MS/MS	28.7	20.5	33.5	28.7	44.5	35.4	427370000	200370000	428220000	891250000	1289100000	588470000	47486000	22263000
2659	CFAC1_230031100.1-p1	CFAC1_230031100.1-p1	22	22	15	CFAC1_230031100.1-p1 | transcript=CFAC1_230031100.1 | gene=CFAC1_230031100 | organism=Crithidia_fasciculata_strain_Cf-Cl | gene_product=aminopeptidase, putative | transcript_product=aminopeptidase, putative | location=CfaC1_23:708203-709789(+) | protein_le	13	16	15	21	22	19	13	16	15	21	22	19	16	22	10	12	12	14	15	12	55.847	0	231.52	By MS/MS	By MS/MS	By MS/MS	By MS/MS	By MS/MS	By MS/MS	40.2	50.2	45.5	57.8	58	52.1	1139300000	1003100000	1083400000	6028400000	5532300000	2603700000	42198000	37153000
1785	CFAC1_190009100.1-p1	CFAC1_190009100.1-p1	16	16	16	CFAC1_190009100.1-p1 | transcript=CFAC1_190009100.1 | gene=CFAC1_190009100 | organism=Crithidia_fasciculata_strain_Cf-Cl | gene_product=WD40 repeats, putative | transcript_product=WD40 repeats, putative | location=CfaC1_19:112959-117980(-) | protein_length	6	4	6	9	11	9	6	4	6	9	11	9	6	11	6	4	6	9	11	9	181.96	0	46.954	By MS/MS	By MS/MS	By MS/MS	By MS/MS	By MS/MS	By MS/MS	4.9	2.9	4.5	6.4	8.7	8.7	99456000	78167000	115830000	368470000	456020000	242000000	1243200	977090
531	CFAC1_070006300.1-p1	CFAC1_070006300.1-p1	11	11	11	CFAC1_070006300.1-p1 | transcript=CFAC1_070006300.1 | gene=CFAC1_070006300 | organism=Crithidia_fasciculata_strain_Cf-Cl | gene_product=inorganic pyrophosphatase, putative | transcript_product=inorganic pyrophosphatase, putative | location=CfaC1_07:48983-4	6	4	7	9	9	10	6	4	7	9	9	10	7	10	6	4	7	9	9	10	30.464	0	72.23	By MS/MS	By MS/MS	By MS/MS	By MS/MS	By MS/MS	By MS/MS	38	28.6	49.6	58.3	58.3	60.5	266410000	99433000	343470000	892450000	1115800000	770760000	19030000	7102300
4019	CFAC1_280058200.1-p1	CFAC1_280058200.1-p1	25	25	25	CFAC1_280058200.1-p1 | transcript=CFAC1_280058200.1 | gene=CFAC1_280058200 | organism=Crithidia_fasciculata_strain_Cf-Cl | gene_product=aldehyde dehydrogenase, putative | transcript_product=aldehyde dehydrogenase, putative | location=CfaC1_28:1530776-15323	16	16	18	22	23	22	16	16	18	22	23	22	18	23	16	16	18	22	23	22	57.143	0	323.31	By MS/MS	By MS/MS	By MS/MS	By MS/MS	By MS/MS	By MS/MS	53.2	50.6	59	64.7	67.9	62.4	3599900000	2419200000	2028900000	13676000000	11025000000	6503000000	163630000	109970000
492	CFAC1_060016400.1-p1	CFAC1_060016400.1-p1	12	12	12	CFAC1_060016400.1-p1 | transcript=CFAC1_060016400.1 | gene=CFAC1_060016400 | organism=Crithidia_fasciculata_strain_Cf-Cl | gene_product=ecotin, putative | transcript_product=ecotin, putative | location=CfaC1_06:435063-435653(-) | protein_length=196 | seque	9	9	10	9	11	9	9	9	10	9	11	9	10	11	9	9	10	9	11	9	22.312	0	31.9	By MS/MS	By MS/MS	By MS/MS	By MS/MS	By MS/MS	By MS/MS	40.8	43.4	41.3	40.8	45.9	40.8	4806600000	3492800000	3599400000	11710000000	11405000000	8952200000	436960000	317530000
2018	CFAC1_200017600.1-p1	CFAC1_200017600.1-p1	10	10	10	CFAC1_200017600.1-p1 | transcript=CFAC1_200017600.1 | gene=CFAC1_200017600 | organism=Crithidia_fasciculata_strain_Cf-Cl | gene_product=Ankyrin repeats (3 copies), putative | transcript_product=Ankyrin repeats (3 copies), putative | location=CfaC1_20:46440	3	5	4	8	7	7	3	5	4	8	7	7	5	8	3	5	4	8	7	7	39.882	0	47.876	By MS/MS	By MS/MS	By MS/MS	By MS/MS	By MS/MS	By MS/MS	13.1	20.3	17.5	37	28.1	32.3	117240000	251910000	232190000	867180000	688080000	611700000	6170500	13258000
88	CFAC1_020007900.1-p1	CFAC1_020007900.1-p1	12	12	12	CFAC1_020007900.1-p1 | transcript=CFAC1_020007900.1 | gene=CFAC1_020007900 | organism=Crithidia_fasciculata_strain_Cf-Cl | gene_product=dihydrolipoamide branched chain transacylase, putative | transcript_product=dihydrolipoamide branched chain transacylase	8	10	8	11	11	9	8	10	8	11	11	9	10	11	8	10	8	11	11	9	60.374	0	97.378	By MS/MS	By MS/MS	By MS/MS	By MS/MS	By MS/MS	By MS/MS	22.7	33.7	32.1	44.7	35.1	34.5	1886900000	1701000000	628570000	2435000000	2356600000	1688200000	104830000	94498000
1147	CFAC1_130022700.1-p1	CFAC1_130022700.1-p1	25	25	25	CFAC1_130022700.1-p1 | transcript=CFAC1_130022700.1 | gene=CFAC1_130022700 | organism=Crithidia_fasciculata_strain_Cf-Cl | gene_product=2-oxoisovalerate dehydrogenase alpha subunit, putative | transcript_product=2-oxoisovalerate dehydrogenase alpha subunit	12	9	11	19	22	19	12	9	11	19	22	19	12	22	12	9	11	19	22	19	53.485	0	323.31	By MS/MS	By MS/MS	By MS/MS	By MS/MS	By MS/MS	By MS/MS	42	30.1	35.1	54.7	57	53.9	1671400000	899700000	1162300000	6786500000	5707100000	4165700000	59692000	32132000
153	CFAC1_020022000.1-p1;CFAC1_020021900.1-p1;CFAC1_020021800.1-p1	CFAC1_020022000.1-p1;CFAC1_020021900.1-p1;CFAC1_020021800.1-p1	20;20;20	20;20;20	1;1;1	CFAC1_020022000.1-p1 | transcript=CFAC1_020022000.1 | gene=CFAC1_020022000 | organism=Crithidia_fasciculata_strain_Cf-Cl | gene_product=Amidinotransferase, putative | transcript_product=Amidinotransferase, putative | location=CfaC1_02:463327-464187(-) | pr	14	16	17	18	18	19	14	16	17	18	18	19	17	19	1	1	1	1	1	1	31.46	0	323.31	By MS/MS	By MS/MS	By MS/MS	By MS/MS	By MS/MS	By MS/MS	70.3	69.6	72.4	74.8	77.6	74.8	22160000000	18987000000	19452000000	52886000000	51335000000	39823000000	1704600000	1460500000
448	CFAC1_060007700.1-p1	CFAC1_060007700.1-p1	39	39	39	CFAC1_060007700.1-p1 | transcript=CFAC1_060007700.1 | gene=CFAC1_060007700 | organism=Crithidia_fasciculata_strain_Cf-Cl | gene_product=delta-1-pyrroline-5-carboxylate dehydrogenase, putative | transcript_product=delta-1-pyrroline-5-carboxylate dehydrogena	35	33	35	35	37	37	35	33	35	35	37	37	35	37	35	33	35	35	37	37	61.643	0	323.31	By MS/MS	By MS/MS	By MS/MS	By MS/MS	By MS/MS	By MS/MS	72.1	72.1	72	68.9	71.8	72	28893000000	17609000000	21023000000	59943000000	63897000000	48460000000	875550000	533620000
963	CFAC1_110026000.1-p1	CFAC1_110026000.1-p1	13	13	13	CFAC1_110026000.1-p1 | transcript=CFAC1_110026000.1 | gene=CFAC1_110026000 | organism=Crithidia_fasciculata_strain_Cf-Cl | gene_product=TPR repeat/DnaJ domain containing protein, putative | transcript_product=TPR repeat/DnaJ domain containing protein, puta	7	6	6	9	8	12	7	6	6	9	8	12	7	12	7	6	6	9	8	12	62.882	0	117.49	By MS/MS	By MS/MS	By MS/MS	By MS/MS	By MS/MS	By MS/MS	16.2	14.5	13.6	22.3	20.7	30.3	263460000	211990000	178940000	614080000	697430000	817530000	10538000	8479700
274	CFAC1_040012200.1-p1	CFAC1_040012200.1-p1	11	11	11	CFAC1_040012200.1-p1 | transcript=CFAC1_040012200.1 | gene=CFAC1_040012200 | organism=Crithidia_fasciculata_strain_Cf-Cl | gene_product=Protein kinase domain containing protein, putative | transcript_product=Protein kinase domain containing protein, putati	7	6	7	9	8	8	7	6	7	9	8	8	7	9	7	6	7	9	8	8	46.314	0	39.306	By MS/MS	By MS/MS	By MS/MS	By MS/MS	By MS/MS	By MS/MS	21.2	19	21	25.9	25.1	22.7	732830000	438530000	353320000	1280900000	1427900000	777500000	31862000	19067000
58	CFAC1_010015000.1-p1	CFAC1_010015000.1-p1	14	14	10	CFAC1_010015000.1-p1 | transcript=CFAC1_010015000.1 | gene=CFAC1_010015000 | organism=Crithidia_fasciculata_strain_Cf-Cl | gene_product=N-acyl-L-amino acid amidohydrolase, putative | transcript_product=N-acyl-L-amino acid amidohydrolase, putative | locatio	12	11	14	13	14	14	12	11	14	13	14	14	14	14	10	9	10	10	10	10	43.381	0	255.86	By MS/MS	By MS/MS	By MS/MS	By MS/MS	By MS/MS	By MS/MS	49.5	45.6	62	54.7	62	62	2003300000	1194000000	1366900000	4868700000	5879600000	3365400000	100170000	59702000
1522	CFAC1_160031500.1-p1	CFAC1_160031500.1-p1	24	4	2	CFAC1_160031500.1-p1 | transcript=CFAC1_160031500.1 | gene=CFAC1_160031500 | organism=Crithidia_fasciculata_strain_Cf-Cl | gene_product=carboxypeptidase, putative | transcript_product=carboxypeptidase, putative | location=CfaC1_16:801971-803482(+) | protei	18	19	21	22	23	20	2	2	4	3	4	1	4	4	1	1	2	1	2	1	57.2	0	22.945	By MS/MS	By MS/MS	By MS/MS	By MS/MS	By MS/MS	By MS/MS	40	40	45.7	48.7	50.9	43.1	445320000	304960000	227820000	711970000	2065100000	196890000	14844000	10165000
462	CFAC1_060009900.1-p1	CFAC1_060009900.1-p1	6	6	6	CFAC1_060009900.1-p1 | transcript=CFAC1_060009900.1 | gene=CFAC1_060009900 | organism=Crithidia_fasciculata_strain_Cf-Cl | gene_product=GPR1/FUN34/yaaH family, putative | transcript_product=GPR1/FUN34/yaaH family, putative | location=CfaC1_06:153534-154487	5	5	4	5	6	3	5	5	4	5	6	3	5	6	5	5	4	5	6	3	35.038	0	51.519	By MS/MS	By MS/MS	By MS/MS	By MS/MS	By MS/MS	By MS/MS	28.7	28.7	22.7	28.7	29.3	15.1	730320000	442480000	566230000	1950100000	1721600000	809210000	81147000	49164000
2486	CFAC1_220039300.1-p1	CFAC1_220039300.1-p1	7	7	7	CFAC1_220039300.1-p1 | transcript=CFAC1_220039300.1 | gene=CFAC1_220039300 | organism=Crithidia_fasciculata_strain_Cf-Cl | gene_product=Dpy-30 motif containing protein, putative | transcript_product=Dpy-30 motif containing protein, putative | location=CfaC	2	3	4	4	4	5	2	3	4	4	4	5	4	5	2	3	4	4	4	5	26.7	0	14.888	By MS/MS	By MS/MS	By MS/MS	By MS/MS	By MS/MS	By MS/MS	10.2	13.1	18	16.4	18	20.5	64097000	209000000	140590000	323960000	368240000	271190000	4930500	16077000
1089	CFAC1_130007400.1-p1	CFAC1_130007400.1-p1	14	14	14	CFAC1_130007400.1-p1 | transcript=CFAC1_130007400.1 | gene=CFAC1_130007400 | organism=Crithidia_fasciculata_strain_Cf-Cl | gene_product=acidocalcisomal pyrophosphatase | transcript_product=acidocalcisomal pyrophosphatase | location=CfaC1_13:59892-61238(+)	6	4	8	11	10	11	6	4	8	11	10	11	8	11	6	4	8	11	10	11	51.327	0	60.816	By MS/MS	By MS/MS	By MS/MS	By MS/MS	By MS/MS	By MS/MS	19	11.8	23.2	29.2	27.5	31	278560000	286670000	588170000	1923200000	1305500000	1370900000	11143000	11467000
2548	CFAC1_230010500.1-p1	CFAC1_230010500.1-p1	6	6	6	CFAC1_230010500.1-p1 | transcript=CFAC1_230010500.1 | gene=CFAC1_230010500 | organism=Crithidia_fasciculata_strain_Cf-Cl | gene_product=Parkin co-regulated protein, putative | transcript_product=Parkin co-regulated protein, putative | location=CfaC1_23:897	2	2	3	4	5	4	2	2	3	4	5	4	3	5	2	2	3	4	5	4	33.399	0	20.903	By MS/MS	By MS/MS	By MS/MS	By MS/MS	By MS/MS	By MS/MS	11.5	8.9	15.1	19.3	23.6	19.3	82714000	65713000	123650000	546150000	383220000	353390000	4595200	3650700
1884	CFAC1_190031300.1-p1	CFAC1_190031300.1-p1	8	8	8	CFAC1_190031300.1-p1 | transcript=CFAC1_190031300.1 | gene=CFAC1_190031300 | organism=Crithidia_fasciculata_strain_Cf-Cl | gene_product=heat shock protein-like protein, putative | transcript_product=heat shock protein-like protein, putative | location=CfaC	3	3	3	7	4	7	3	3	3	7	4	7	3	7	3	3	3	7	4	7	35.33	0	47.58	By MS/MS	By MS/MS	By MS/MS	By MS/MS	By MS/MS	By MS/MS	14.8	16	14.5	36.4	20.4	32.1	71979000	108670000	117650000	539890000	329720000	446380000	3998900	6037000
3682	CFAC1_270048900.1-p1	CFAC1_270048900.1-p1	12	12	12	CFAC1_270048900.1-p1 | transcript=CFAC1_270048900.1 | gene=CFAC1_270048900 | organism=Crithidia_fasciculata_strain_Cf-Cl | gene_product=CRAL/TRIO domain containing protein, putative | transcript_product=CRAL/TRIO domain containing protein, putative | locat	7	5	6	8	10	8	7	5	6	8	10	8	7	10	7	5	6	8	10	8	52.612	0	60.372	By MS/MS	By MS/MS	By MS/MS	By MS/MS	By MS/MS	By MS/MS	20.1	12.5	17.2	24.4	28.2	24.8	484650000	225130000	407160000	1226300000	1740200000	930070000	21072000	9788300
601	CFAC1_080005900.1-p1	CFAC1_080005900.1-p1	18	18	18	CFAC1_080005900.1-p1 | transcript=CFAC1_080005900.1 | gene=CFAC1_080005900 | organism=Crithidia_fasciculata_strain_Cf-Cl | gene_product=FAD dependent oxidoreductase, putative | transcript_product=FAD dependent oxidoreductase, putative | location=CfaC1_08:4	12	10	12	15	16	13	12	10	12	15	16	13	12	16	12	10	12	15	16	13	46.733	0	143.83	By MS/MS	By MS/MS	By MS/MS	By MS/MS	By MS/MS	By MS/MS	35.1	30.1	29.6	43.3	42.4	39.5	708000000	480850000	933340000	3072500000	2709100000	2131500000	27231000	18494000
4961	CFAC1_300100500.1-p1	CFAC1_300100500.1-p1	21	21	20	CFAC1_300100500.1-p1 | transcript=CFAC1_300100500.1 | gene=CFAC1_300100500 | organism=Crithidia_fasciculata_strain_Cf-Cl | gene_product=NIMA-related kinase, putative | transcript_product=NIMA-related kinase, putative | location=CfaC1_30:2759884-2761323(+)	13	13	14	19	20	14	13	13	14	19	20	14	14	20	13	13	13	18	19	13	54.89	0	197.87	By MS/MS	By MS/MS	By MS/MS	By MS/MS	By MS/MS	By MS/MS	35.5	33.8	35.3	45.1	46.1	38.4	1250200000	1031600000	1158900000	4167400000	4637700000	2857900000	43111000	35572000
4576	CFAC1_300020700.1-p1	CFAC1_300020700.1-p1	3	3	3	CFAC1_300020700.1-p1 | transcript=CFAC1_300020700.1 | gene=CFAC1_300020700 | organism=Crithidia_fasciculata_strain_Cf-Cl | gene_product=hypothetical protein, conserved | transcript_product=hypothetical protein, conserved | location=CfaC1_30:456326-456976(+	1	1	1	2	3	2	1	1	1	2	3	2	1	3	1	1	1	2	3	2	22.675	0	7.9299	By MS/MS	By matching	By matching	By MS/MS	By MS/MS	By MS/MS	6.9	6.9	7.9	13.4	21.3	13.4	25276000	28649000	23830000	173060000	136840000	122580000	2297900	2604500
4567	CFAC1_300019100.1-p1	CFAC1_300019100.1-p1	14	14	14	CFAC1_300019100.1-p1 | transcript=CFAC1_300019100.1 | gene=CFAC1_300019100 | organism=Crithidia_fasciculata_strain_Cf-Cl | gene_product=electron-transfer-flavoprotein, alpha polypeptide, putative | transcript_product=electron-transfer-flavoprotein, alpha p	11	10	14	14	14	14	11	10	14	14	14	14	14	14	11	10	14	14	14	14	33.672	0	282.15	By MS/MS	By MS/MS	By MS/MS	By MS/MS	By MS/MS	By MS/MS	66	59.9	80.6	80.6	80.6	80.6	4591100000	3190900000	3961500000	14998000000	13091000000	9810700000	327930000	227920000
2122	CFAC1_210005200.1-p1	CFAC1_210005200.1-p1	11	11	11	CFAC1_210005200.1-p1 | transcript=CFAC1_210005200.1 | gene=CFAC1_210005200 | organism=Crithidia_fasciculata_strain_Cf-Cl | gene_product=pyruvate dehydrogenase (lipoamide) kinase, putative | transcript_product=pyruvate dehydrogenase (lipoamide) kinase, puta	3	4	7	8	10	5	3	4	7	8	10	5	7	10	3	4	7	8	10	5	51.962	0	55.549	By MS/MS	By MS/MS	By MS/MS	By MS/MS	By MS/MS	By MS/MS	11.9	17.5	23.9	26.3	32.3	16.2	126280000	105480000	151250000	557290000	724950000	201570000	5490600	4586000
958	CFAC1_110024800.1-p1	CFAC1_110024800.1-p1	6	6	6	CFAC1_110024800.1-p1 | transcript=CFAC1_110024800.1 | gene=CFAC1_110024800 | organism=Crithidia_fasciculata_strain_Cf-Cl | gene_product=hypothetical protein, conserved | transcript_product=hypothetical protein, conserved | location=CfaC1_11:583851-586613(+	3	3	3	3	2	2	3	3	3	3	2	2	3	3	3	3	3	3	2	2	98.53	0	24.864	By MS/MS	By MS/MS	By MS/MS	By MS/MS	By MS/MS	By MS/MS	4.8	4.8	4.7	5.4	3.3	2.3	48874000	81129000	78280000	166400000	121920000	95414000	997430	1655700
2910	CFAC1_240033100.1-p1	CFAC1_240033100.1-p1	8	8	8	CFAC1_240033100.1-p1 | transcript=CFAC1_240033100.1 | gene=CFAC1_240033100 | organism=Crithidia_fasciculata_strain_Cf-Cl | gene_product=proteasome activator protein pa26, putative | transcript_product=proteasome activator protein pa26, putative | location=	7	7	7	8	8	8	7	7	7	8	8	8	7	8	7	7	7	8	8	8	24.432	0	100.79	By MS/MS	By MS/MS	By MS/MS	By MS/MS	By MS/MS	By MS/MS	39.7	39.7	48.5	48.5	48.5	48.5	1333500000	632300000	1065300000	3594100000	4584200000	3657900000	102580000	48638000
1112	CFAC1_130012900.1-p1	CFAC1_130012900.1-p1	15	15	15	CFAC1_130012900.1-p1 | transcript=CFAC1_130012900.1 | gene=CFAC1_130012900 | organism=Crithidia_fasciculata_strain_Cf-Cl | gene_product=hypothetical protein, conserved | transcript_product=hypothetical protein, conserved | location=CfaC1_13:265599-266621(+	8	5	7	14	13	15	8	5	7	14	13	15	8	15	8	5	7	14	13	15	37.345	0	269.62	By MS/MS	By MS/MS	By MS/MS	By MS/MS	By MS/MS	By MS/MS	37.6	22.1	32.9	55.6	49.4	55.6	619960000	380000000	608120000	3780400000	2547600000	2383800000	44283000	27143000
1318	CFAC1_150010300.1-p1;CFAC1_150009400.1-p1;CFAC1_150010100.1-p1;CFAC1_150009500.1-p1;CFAC1_150009300.1-p1;CFAC1_150010200.1-p1;CFAC1_150010000.1-p1	CFAC1_150010300.1-p1;CFAC1_150009400.1-p1;CFAC1_150010100.1-p1	22;21;13;7;7;5;2	22;21;13;7;7;5;2	14;13;9;6;6;4;2	CFAC1_150010300.1-p1 | transcript=CFAC1_150010300.1 | gene=CFAC1_150010300 | organism=Crithidia_fasciculata_strain_Cf-Cl | gene_product=argininosuccinate synthase, putative | transcript_product=argininosuccinate synthase, putative | location=CfaC1_15:11112	18	19	19	20	20	20	18	19	19	20	20	20	19	20	11	11	12	13	13	13	45.659	0	323.31	By MS/MS	By MS/MS	By MS/MS	By MS/MS	By MS/MS	By MS/MS	60.4	60.6	63.8	63.5	63.8	63.5	3735800000	3435400000	3554000000	10578000000	9455200000	11274000000	169810000	156160000
3929	CFAC1_280040600.1-p1	CFAC1_280040600.1-p1	5	5	5	CFAC1_280040600.1-p1 | transcript=CFAC1_280040600.1 | gene=CFAC1_280040600 | organism=Crithidia_fasciculata_strain_Cf-Cl | gene_product=nudix hydrolase-like protein | transcript_product=nudix hydrolase-like protein | location=CfaC1_28:1013454-1014125(-) |	2	1	2	3	3	2	2	1	2	3	3	2	2	3	2	1	2	3	3	2	24.114	0	11.251	By MS/MS	By MS/MS	By MS/MS	By MS/MS	By MS/MS	By MS/MS	18.4	5.4	9	9	12.1	20.6	32183000	36510000	47606000	270630000	268290000	67393000	4022900	4563800
1299	CFAC1_140028700.1-p1	CFAC1_140028700.1-p1	4	4	4	CFAC1_140028700.1-p1 | transcript=CFAC1_140028700.1 | gene=CFAC1_140028700 | organism=Crithidia_fasciculata_strain_Cf-Cl | gene_product=hypothetical protein, conserved | transcript_product=hypothetical protein, conserved | location=CfaC1_14:770622-770978(+	2	2	2	3	3	3	2	2	2	3	3	3	2	3	2	2	2	3	3	3	13.428	0	17.189	By MS/MS	By MS/MS	By MS/MS	By MS/MS	By MS/MS	By MS/MS	19.5	19.5	19.5	28.8	32.2	28.8	73723000	111410000	113860000	358680000	461830000	308610000	12287000	18568000
3968	CFAC1_280048600.1-p1	CFAC1_280048600.1-p1	8	8	8	CFAC1_280048600.1-p1 | transcript=CFAC1_280048600.1 | gene=CFAC1_280048600 | organism=Crithidia_fasciculata_strain_Cf-Cl | gene_product=hypothetical protein, conserved | transcript_product=hypothetical protein, conserved | location=CfaC1_28:1251077-1252606	2	1	4	5	5	5	2	1	4	5	5	5	4	5	2	1	4	5	5	5	54.88	0	43.394	By MS/MS	By MS/MS	By MS/MS	By MS/MS	By MS/MS	By MS/MS	5.5	3.3	8.1	14.3	14.5	10.4	56537000	40417000	94287000	267540000	275320000	210310000	2019200	1443500
3618	CFAC1_270024400.1-p1	CFAC1_270024400.1-p1	20	20	8	CFAC1_270024400.1-p1 | transcript=CFAC1_270024400.1 | gene=CFAC1_270024400 | organism=Crithidia_fasciculata_strain_Cf-Cl | gene_product=N-acyl-L-amino acid amidohydrolase, putative | transcript_product=N-acyl-L-amino acid amidohydrolase, putative | locatio	12	15	18	17	18	16	12	15	18	17	18	16	18	18	4	4	6	7	7	7	45.003	0	323.31	By MS/MS	By MS/MS	By MS/MS	By MS/MS	By MS/MS	By MS/MS	45	57.9	65.1	57.5	65.1	57.2	4636900000	5004900000	4497400000	12127000000	13115000000	8996800000	244050000	263420000
2014	CFAC1_200016700.1-p1	CFAC1_200016700.1-p1	9	9	9	CFAC1_200016700.1-p1 | transcript=CFAC1_200016700.1 | gene=CFAC1_200016700 | organism=Crithidia_fasciculata_strain_Cf-Cl | gene_product=putative NAD(P)H quinone oxidoreductase, PIG3 family, putative | transcript_product=putative NAD(P)H quinone oxidoreduct	5	3	4	8	8	6	5	3	4	8	8	6	5	8	5	3	4	8	8	6	37.698	0	37.628	By MS/MS	By MS/MS	By MS/MS	By MS/MS	By MS/MS	By MS/MS	20.2	13.7	12.5	29.3	29.1	21.9	227200000	99578000	126720000	691310000	1185900000	689970000	11958000	5241000
3663	CFAC1_270037100.1-p1	CFAC1_270037100.1-p1	8	5	4	CFAC1_270037100.1-p1 | transcript=CFAC1_270037100.1 | gene=CFAC1_270037100 | organism=Crithidia_fasciculata_strain_Cf-Cl | gene_product=glutamamyl carboxypeptidase, putative | transcript_product=glutamamyl carboxypeptidase, putative | location=CfaC1_27:101	5	4	3	8	5	8	2	2	1	5	2	5	2	5	2	2	1	4	2	4	44.714	0	24.184	By MS/MS	By MS/MS	By MS/MS	By MS/MS	By MS/MS	By MS/MS	15.5	12.6	7.9	29.6	16.7	29.6	45911000	22655000	35900000	209430000	99069000	168830000	3279300	1618200
712	CFAC1_090012700.1-p1	CFAC1_090012700.1-p1	24	24	24	CFAC1_090012700.1-p1 | transcript=CFAC1_090012700.1 | gene=CFAC1_090012700 | organism=Crithidia_fasciculata_strain_Cf-Cl | gene_product=hypothetical protein, conserved | transcript_product=hypothetical protein, conserved | location=CfaC1_09:294600-295766(-	15	15	14	21	18	20	15	15	14	21	18	20	15	21	15	15	14	21	18	20	42.38	0	309.24	By MS/MS	By MS/MS	By MS/MS	By MS/MS	By MS/MS	By MS/MS	48.7	53.1	42.8	73.5	61.1	69.3	2906600000	2367600000	1771200000	7485400000	5150100000	4409500000	138410000	112740000
257	CFAC1_040008300.1-p1	CFAC1_040008300.1-p1	6	6	6	CFAC1_040008300.1-p1 | transcript=CFAC1_040008300.1 | gene=CFAC1_040008300 | organism=Crithidia_fasciculata_strain_Cf-Cl | gene_product=Amastin surface glycoprotein, putative | transcript_product=Amastin surface glycoprotein, putative | location=CfaC1_04:9	3	2	5	5	5	6	3	2	5	5	5	6	5	6	3	2	5	5	5	6	59.676	0	14.79	By MS/MS	By matching	By MS/MS	By MS/MS	By MS/MS	By MS/MS	6	4.1	9.3	9.3	9.3	10.1	274330000	120030000	440250000	761540000	807030000	1651900000	14438000	6317600
4628	CFAC1_300032900.1-p1	CFAC1_300032900.1-p1	25	25	25	CFAC1_300032900.1-p1 | transcript=CFAC1_300032900.1 | gene=CFAC1_300032900 | organism=Crithidia_fasciculata_strain_Cf-Cl | gene_product=X-pro, dipeptidyl-peptidase,serine peptidase, Clan SC, family S15, putative | transcript_product=X-pro, dipeptidyl-pepti	19	13	16	21	22	21	19	13	16	21	22	21	19	22	19	13	16	21	22	21	75.872	0	288.8	By MS/MS	By MS/MS	By MS/MS	By MS/MS	By MS/MS	By MS/MS	41.1	29.3	38.4	47	48.6	46.9	2482300000	1417900000	1755600000	8155800000	6810600000	5382300000	95472000	54535000
2089	CFAC1_200031200.1-p1	CFAC1_200031200.1-p1	7	7	7	CFAC1_200031200.1-p1 | transcript=CFAC1_200031200.1 | gene=CFAC1_200031200 | organism=Crithidia_fasciculata_strain_Cf-Cl | gene_product=mitogen-activated protein kinase kinase, putative | transcript_product=mitogen-activated protein kinase kinase, putative	3	3	4	6	4	5	3	3	4	6	4	5	4	6	3	3	4	6	4	5	41.805	0	23.904	By MS/MS	By MS/MS	By MS/MS	By MS/MS	By MS/MS	By MS/MS	9.4	9.4	12.6	20.4	11.6	17.2	101500000	59984000	76670000	598820000	289470000	433240000	4613800	2726500
4478	CFAC1_290072800.1-p1	CFAC1_290072800.1-p1	44	44	44	CFAC1_290072800.1-p1 | transcript=CFAC1_290072800.1 | gene=CFAC1_290072800 | organism=Crithidia_fasciculata_strain_Cf-Cl | gene_product=Cytoplasmic dynein 2 heavy chain (DYNC2H1), putative | transcript_product=Cytoplasmic dynein 2 heavy chain (DYNC2H1), pu	11	6	11	27	24	33	11	6	11	27	24	33	11	33	11	6	11	27	24	33	477.03	0	157.6	By MS/MS	By MS/MS	By MS/MS	By MS/MS	By MS/MS	By MS/MS	3.6	2	3.7	8.7	7.9	10.8	195950000	79899000	123360000	697720000	685460000	791470000	837380	341450
3214	CFAC1_250050200.1-p1	CFAC1_250050200.1-p1	9	9	9	CFAC1_250050200.1-p1 | transcript=CFAC1_250050200.1 | gene=CFAC1_250050200 | organism=Crithidia_fasciculata_strain_Cf-Cl | gene_product=STOP axonemal protein, putative | transcript_product=STOP axonemal protein, putative | location=CfaC1_25:1332903-1333703	4	3	4	7	5	8	4	3	4	7	5	8	4	8	4	3	4	7	5	8	29.383	0	56.08	By MS/MS	By MS/MS	By MS/MS	By MS/MS	By MS/MS	By MS/MS	21.1	15	18.8	36.1	27.8	38.3	405690000	292810000	285880000	1306500000	425640000	1293000000	27046000	19521000
4303	CFAC1_290040300.1-p1	CFAC1_290040300.1-p1	5	5	5	CFAC1_290040300.1-p1 | transcript=CFAC1_290040300.1 | gene=CFAC1_290040300 | organism=Crithidia_fasciculata_strain_Cf-Cl | gene_product=amastin-like protein | transcript_product=amastin-like protein | location=CfaC1_29:1063649-1064191(+) | protein_length=1	2	4	5	5	5	5	2	4	5	5	5	5	5	5	2	4	5	5	5	5	20.07	0	15.363	By MS/MS	By MS/MS	By MS/MS	By MS/MS	By MS/MS	By MS/MS	7.2	17.2	21.1	21.1	21.1	21.1	300830000	413640000	929710000	2426500000	2282200000	2893000000	50138000	68940000
3400	CFAC1_260032600.1-p1	CFAC1_260032600.1-p1	7	7	7	CFAC1_260032600.1-p1 | transcript=CFAC1_260032600.1 | gene=CFAC1_260032600 | organism=Crithidia_fasciculata_strain_Cf-Cl | gene_product=calcium-binding protein, putative | transcript_product=calcium-binding protein, putative | location=CfaC1_26:735369-7366	2	3	1	4	7	3	2	3	1	4	7	3	3	7	2	3	1	4	7	3	46.795	0	21.307	By MS/MS	By MS/MS	By MS/MS	By MS/MS	By MS/MS	By MS/MS	4.8	7.5	3.1	12.8	21.3	8.2	24773000	33751000	9612200	138150000	277040000	64120000	1126100	1534100
3665	CFAC1_270037700.1-p1;CFAC1_150028900.1-p1	CFAC1_270037700.1-p1	15;5	14;5	10;1	CFAC1_270037700.1-p1 | transcript=CFAC1_270037700.1 | gene=CFAC1_270037700 | organism=Crithidia_fasciculata_strain_Cf-Cl | gene_product=glutamamyl carboxypeptidase, putative | transcript_product=glutamamyl carboxypeptidase, putative | location=CfaC1_27:103	9	9	8	14	12	9	8	8	7	13	11	8	8	13	4	5	4	9	7	4	44.406	0	130.56	By MS/MS	By MS/MS	By MS/MS	By MS/MS	By MS/MS	By MS/MS	31.7	30.9	27.2	50.2	45.8	29.2	469960000	463830000	426300000	2594000000	1635200000	745880000	29372000	28989000
4258	CFAC1_290030200.1-p1	CFAC1_290030200.1-p1	24	24	24	CFAC1_290030200.1-p1 | transcript=CFAC1_290030200.1 | gene=CFAC1_290030200 | organism=Crithidia_fasciculata_strain_Cf-Cl | gene_product=hypothetical protein, conserved | transcript_product=hypothetical protein, conserved | location=CfaC1_29:732359-734515(+	9	7	11	18	16	16	9	7	11	18	16	16	11	18	9	7	11	18	16	16	81.91	0	299.18	By MS/MS	By MS/MS	By MS/MS	By MS/MS	By MS/MS	By MS/MS	16.3	15	19.5	32	31.6	32.9	374930000	265300000	380550000	2078500000	1355400000	1637400000	8926900	6316600
3844	CFAC1_280021600.1-p1	CFAC1_280021600.1-p1	13	13	13	CFAC1_280021600.1-p1 | transcript=CFAC1_280021600.1 | gene=CFAC1_280021600 | organism=Crithidia_fasciculata_strain_Cf-Cl | gene_product=Pumilio-family RNA binding repeat, putative | transcript_product=Pumilio-family RNA binding repeat, putative | location=	4	3	6	8	9	10	4	3	6	8	9	10	6	10	4	3	6	8	9	10	50.518	0	62.089	By MS/MS	By MS/MS	By MS/MS	By MS/MS	By MS/MS	By MS/MS	17.8	10.2	20	29.6	31.1	36	172980000	184100000	253830000	1060900000	1191500000	1135100000	9104400	9689200
2375	CFAC1_220018700.1-p1	CFAC1_220018700.1-p1	7	7	7	CFAC1_220018700.1-p1 | transcript=CFAC1_220018700.1 | gene=CFAC1_220018700 | organism=Crithidia_fasciculata_strain_Cf-Cl | gene_product=hypothetical protein | transcript_product=hypothetical protein | location=CfaC1_22:384664-388542(+) | protein_length=129	1	1	1	3	3	5	1	1	1	3	3	5	1	5	1	1	1	3	3	5	135.78	0	40.924	By matching	By matching	By MS/MS	By MS/MS	By MS/MS	By MS/MS	1.2	1.2	1.7	4.4	3.9	7.2	21269000	15464000	40873000	122730000	166170000	166740000	452530	329020
4491	CFAC1_290075900.1-p1	CFAC1_290075900.1-p1	9	9	9	CFAC1_290075900.1-p1 | transcript=CFAC1_290075900.1 | gene=CFAC1_290075900 | organism=Crithidia_fasciculata_strain_Cf-Cl | gene_product=1,2-Dihydroxy-3-keto-5-methylthiopentene dioxygenase, putative | transcript_product=1,2-Dihydroxy-3-keto-5-methylthiopen	7	7	3	9	9	8	7	7	3	9	9	8	7	9	7	7	3	9	9	8	32.7	0	35.773	By MS/MS	By MS/MS	By MS/MS	By MS/MS	By MS/MS	By MS/MS	33	27.6	10.8	42.3	42.3	37.6	290640000	293200000	158360000	1246100000	1189400000	873160000	19376000	19547000
2410	CFAC1_220024400.1-p1	CFAC1_220024400.1-p1	9	9	9	CFAC1_220024400.1-p1 | transcript=CFAC1_220024400.1 | gene=CFAC1_220024400 | organism=Crithidia_fasciculata_strain_Cf-Cl | gene_product=cAMP response protein, putative | transcript_product=cAMP response protein, putative | location=CfaC1_22:574329-576656(-	3	3	5	7	8	6	3	3	5	7	8	6	5	8	3	3	5	7	8	6	87.787	0	39.546	By MS/MS	By MS/MS	By MS/MS	By MS/MS	By MS/MS	By MS/MS	4.4	6.2	9.4	13.5	15.1	12	247370000	224300000	239820000	659630000	703450000	615130000	6509700	5902700
643	CFAC1_080014000.1-p1	CFAC1_080014000.1-p1	23	23	23	CFAC1_080014000.1-p1 | transcript=CFAC1_080014000.1 | gene=CFAC1_080014000 | organism=Crithidia_fasciculata_strain_Cf-Cl | gene_product=electron transfer flavoprotein-ubiquinone oxidoreductase, putative | transcript_product=electron transfer flavoprotein-u	9	12	13	22	21	20	9	12	13	22	21	20	13	22	9	12	13	22	21	20	63.325	0	264.12	By MS/MS	By MS/MS	By MS/MS	By MS/MS	By MS/MS	By MS/MS	23.5	31.3	33	49.1	47.9	43.8	5377400000	4596800000	5651600000	9578300000	10351000000	4283500000	162950000	139300000
3151	CFAC1_250035100.1-p1	CFAC1_250035100.1-p1	24	23	23	CFAC1_250035100.1-p1 | transcript=CFAC1_250035100.1 | gene=CFAC1_250035100 | organism=Crithidia_fasciculata_strain_Cf-Cl | gene_product=tyrosine aminotransferase | transcript_product=tyrosine aminotransferase | location=CfaC1_25:891456-892700(+) | protein_	19	21	24	23	24	22	19	20	23	22	23	21	23	23	19	20	23	22	23	21	46.019	0	323.31	By MS/MS	By MS/MS	By MS/MS	By MS/MS	By MS/MS	By MS/MS	67.1	75.1	78.7	78.7	78.7	76.8	10103000000	8844400000	9794000000	35093000000	34852000000	24093000000	439270000	384540000
4464	CFAC1_290070300.1-p1	CFAC1_290070300.1-p1	29	24	24	CFAC1_290070300.1-p1 | transcript=CFAC1_290070300.1 | gene=CFAC1_290070300 | organism=Crithidia_fasciculata_strain_Cf-Cl | gene_product=Thiamine pyrophosphate enzyme, N-terminal TPP binding domain/Thiamine pyrophosphate enzyme, central domain/Thiamine pyro	22	19	20	25	27	22	17	14	15	20	22	17	17	22	17	14	15	20	22	17	58.802	0	276.98	By MS/MS	By MS/MS	By MS/MS	By MS/MS	By MS/MS	By MS/MS	66.6	58.2	63.7	74.9	77.4	67.5	2832300000	1864100000	2163100000	9796600000	10020000000	6002000000	97667000	64280000
3650	CFAC1_270033500.1-p1	CFAC1_270033500.1-p1	17	17	17	CFAC1_270033500.1-p1 | transcript=CFAC1_270033500.1 | gene=CFAC1_270033500 | organism=Crithidia_fasciculata_strain_Cf-Cl | gene_product=thiolase protein-like protein | transcript_product=thiolase protein-like protein | location=CfaC1_27:902959-904281(-) |	13	12	17	16	16	15	13	12	17	16	16	15	17	16	13	12	17	16	16	15	46.897	0	166.77	By MS/MS	By MS/MS	By MS/MS	By MS/MS	By MS/MS	By MS/MS	35.5	36.8	45.9	45.7	43.4	43.4	3840000000	2640200000	3617600000	14859000000	14015000000	10537000000	174550000	120010000
3718	CFAC1_270060600.1-p1	CFAC1_270060600.1-p1	14	11	7	CFAC1_270060600.1-p1 | transcript=CFAC1_270060600.1 | gene=CFAC1_270060600 | organism=Crithidia_fasciculata_strain_Cf-Cl | gene_product=Peptidase family M20/M25/M40/Peptidase dimerisation domain containing protein, putative | transcript_product=Peptidase f	9	9	9	14	11	13	6	7	7	11	9	10	7	11	3	3	3	7	5	6	44.138	0	184.88	By MS/MS	By MS/MS	By MS/MS	By MS/MS	By MS/MS	By MS/MS	40	40.2	42.8	54.2	48	54.2	1083900000	783400000	706400000	5473700000	4162800000	2339900000	83381000	60262000
2723	CFAC1_230042700.1-p1	CFAC1_230042700.1-p1	21	21	21	CFAC1_230042700.1-p1 | transcript=CFAC1_230042700.1 | gene=CFAC1_230042700 | organism=Crithidia_fasciculata_strain_Cf-Cl | gene_product=Repeat of unknown function (DUF1126)/EF-hand domain pair, putative | transcript_product=Repeat of unknown function (DUF1	4	6	8	15	17	15	4	6	8	15	17	15	8	17	4	6	8	15	17	15	85.377	0	169.92	By MS/MS	By MS/MS	By MS/MS	By MS/MS	By MS/MS	By MS/MS	9.3	12.2	19.1	31.2	30	31.8	183700000	187050000	264840000	1222800000	1135400000	932070000	4592400	4676400
1391	CFAC1_150025200.1-p1	CFAC1_150025200.1-p1	7	7	7	CFAC1_150025200.1-p1 | transcript=CFAC1_150025200.1 | gene=CFAC1_150025200 | organism=Crithidia_fasciculata_strain_Cf-Cl | gene_product=Cathepsin propeptide inhibitor domain (I29)/Papain family cysteine protease, putative | transcript_product=Cathepsin pro	2	2	3	4	3	6	2	2	3	4	3	6	3	6	2	2	3	4	3	6	40.81	0	21.302	By MS/MS	By MS/MS	By MS/MS	By MS/MS	By MS/MS	By MS/MS	11.9	11.9	8.1	12.7	10.6	24.1	65640000	40581000	80893000	361900000	224820000	284170000	5967300	3689200
4660	CFAC1_300041400.1-p1	CFAC1_300041400.1-p1	35	35	35	CFAC1_300041400.1-p1 | transcript=CFAC1_300041400.1 | gene=CFAC1_300041400 | organism=Crithidia_fasciculata_strain_Cf-Cl | gene_product=acyl-CoA dehydrogenase, putative | transcript_product=acyl-CoA dehydrogenase, putative | location=CfaC1_30:1025940-10278	24	23	27	31	30	28	24	23	27	31	30	28	27	31	24	23	27	31	30	28	69.337	0	323.31	By MS/MS	By MS/MS	By MS/MS	By MS/MS	By MS/MS	By MS/MS	48.1	43.5	48.3	61.4	57.3	54.7	5348800000	4265100000	5332400000	22864000000	20563000000	14514000000	130460000	104030000
1684	CFAC1_180012400.1-p1	CFAC1_180012400.1-p1	12	12	12	CFAC1_180012400.1-p1 | transcript=CFAC1_180012400.1 | gene=CFAC1_180012400 | organism=Crithidia_fasciculata_strain_Cf-Cl | gene_product=hypothetical protein, conserved | transcript_product=hypothetical protein, conserved | location=CfaC1_18:194853-196463(+	4	6	9	10	9	10	4	6	9	10	9	10	9	10	4	6	9	10	9	10	57.469	0	86.28	By MS/MS	By MS/MS	By MS/MS	By MS/MS	By MS/MS	By MS/MS	11.9	19	29.3	32.1	27.8	32.3	102740000	235410000	627010000	1130000000	765160000	1031500000	3805000	8718700
623	CFAC1_080009300.1-p1	CFAC1_080009300.1-p1	16	12	1	CFAC1_080009300.1-p1 | transcript=CFAC1_080009300.1 | gene=CFAC1_080009300 | organism=Crithidia_fasciculata_strain_Cf-Cl | gene_product=acetylornithine deacetylase-like protein | transcript_product=acetylornithine deacetylase-like protein | location=CfaC1_	10	9	10	14	15	13	9	7	7	12	11	10	9	12	0	0	0	1	0	0	42.558	0	110.27	By MS/MS	By MS/MS	By MS/MS	By MS/MS	By MS/MS	By MS/MS	41.8	42.8	39	54.4	53.7	50.4	1010600000	799630000	1673900000	5678700000	5487100000	4641300000	63164000	49977000
3617	CFAC1_270024300.1-p1	CFAC1_270024300.1-p1	17	5	5	CFAC1_270024300.1-p1 | transcript=CFAC1_270024300.1 | gene=CFAC1_270024300 | organism=Crithidia_fasciculata_strain_Cf-Cl | gene_product=N-acyl-L-amino acid amidohydrolase, putative | transcript_product=N-acyl-L-amino acid amidohydrolase, putative | locatio	11	15	15	14	16	13	3	4	3	4	5	4	4	5	3	4	3	4	5	4	44.98	0	153.59	By MS/MS	By MS/MS	By MS/MS	By MS/MS	By MS/MS	By MS/MS	38.7	51.9	51.9	49.8	57.7	49.5	379470000	570090000	439440000	1941200000	2355100000	2127100000	19972000	30005000
4189	CFAC1_290014800.1-p1	CFAC1_290014800.1-p1	10	10	10	CFAC1_290014800.1-p1 | transcript=CFAC1_290014800.1 | gene=CFAC1_290014800 | organism=Crithidia_fasciculata_strain_Cf-Cl | gene_product=amidohydrolase, putative | transcript_product=amidohydrolase, putative | location=CfaC1_29:247300-248457(-) | protein_le	3	3	4	6	9	5	3	3	4	6	9	5	4	9	3	3	4	6	9	5	43.311	0	68.702	By MS/MS	By MS/MS	By MS/MS	By MS/MS	By MS/MS	By MS/MS	11.7	11.7	17.9	19	31.4	17.1	289750000	203740000	143330000	1508800000	1407400000	725980000	13797000	9701900
3811	CFAC1_280015300.1-p1	CFAC1_280015300.1-p1	9	9	9	CFAC1_280015300.1-p1 | transcript=CFAC1_280015300.1 | gene=CFAC1_280015300 | organism=Crithidia_fasciculata_strain_Cf-Cl | gene_product=Intra-flagellar transport protein 57, putative | transcript_product=Intra-flagellar transport protein 57, putative | loc	2	3	5	7	8	6	2	3	5	7	8	6	5	8	2	3	5	7	8	6	46.529	0	61.197	By MS/MS	By MS/MS	By MS/MS	By MS/MS	By MS/MS	By MS/MS	8.2	10.1	15.1	25.4	28.8	19.7	22851000	71325000	178690000	412500000	477800000	239980000	1344200	4195600
4339	CFAC1_290047500.1-p1	CFAC1_290047500.1-p1	22	22	22	CFAC1_290047500.1-p1 | transcript=CFAC1_290047500.1 | gene=CFAC1_290047500 | organism=Crithidia_fasciculata_strain_Cf-Cl | gene_product=Protein of unknown function (DUF3808), putative | transcript_product=Protein of unknown function (DUF3808), putative | l	6	5	8	17	15	12	6	5	8	17	15	12	8	17	6	5	8	17	15	12	87.747	0	89.373	By MS/MS	By MS/MS	By MS/MS	By MS/MS	By MS/MS	By MS/MS	9.1	7.9	14.3	29.7	25.1	20.1	260520000	213750000	176900000	1560400000	1142400000	789150000	5789400	4750000
2966	CFAC1_240042700.1-p1	CFAC1_240042700.1-p1	59	59	59	CFAC1_240042700.1-p1 | transcript=CFAC1_240042700.1 | gene=CFAC1_240042700 | organism=Crithidia_fasciculata_strain_Cf-Cl | gene_product=glutamate dehydrogenase | transcript_product=glutamate dehydrogenase | location=CfaC1_24:1254888-1257941(-) | protein_le	38	35	44	53	54	53	38	35	44	53	54	53	44	54	38	35	44	53	54	53	113.8	0	323.31	By MS/MS	By MS/MS	By MS/MS	By MS/MS	By MS/MS	By MS/MS	50.5	45.3	51.6	63	65.4	62.7	10456000000	7142100000	10115000000	47695000000	53779000000	31619000000	174260000	119040000
1592	CFAC1_170019400.1-p1	CFAC1_170019400.1-p1	22	22	22	CFAC1_170019400.1-p1 | transcript=CFAC1_170019400.1 | gene=CFAC1_170019400 | organism=Crithidia_fasciculata_strain_Cf-Cl | gene_product=4-coumarate:coa ligase-like protein | transcript_product=4-coumarate:coa ligase-like protein | location=CfaC1_17:418077-	15	12	13	19	20	17	15	12	13	19	20	17	15	20	15	12	13	19	20	17	69.269	0	156.13	By MS/MS	By MS/MS	By MS/MS	By MS/MS	By MS/MS	By MS/MS	31.5	26.6	29.6	40.6	44.2	37.8	2499500000	1564000000	1677700000	11724000000	10129000000	6085200000	69431000	43443000
2993	CFAC1_240048300.1-p1	CFAC1_240048300.1-p1	23	23	8	CFAC1_240048300.1-p1 | transcript=CFAC1_240048300.1 | gene=CFAC1_240048300 | organism=Crithidia_fasciculata_strain_Cf-Cl | gene_product=cAMP specific phosphodiesterase, putative | transcript_product=cAMP specific phosphodiesterase, putative | location=CfaC	7	6	11	18	18	15	7	6	11	18	18	15	11	18	1	2	2	5	6	3	103.19	0	116.25	By MS/MS	By MS/MS	By MS/MS	By MS/MS	By MS/MS	By MS/MS	9.3	7.5	14.4	23.5	24.3	18.1	152970000	214700000	231820000	1037700000	1065600000	1181400000	3059300	4293900
3489	CFAC1_260052900.1-p1	CFAC1_260052900.1-p1	4	4	4	CFAC1_260052900.1-p1 | transcript=CFAC1_260052900.1 | gene=CFAC1_260052900 | organism=Crithidia_fasciculata_strain_Cf-Cl | gene_product=hypothetical protein, conserved | transcript_product=hypothetical protein, conserved | location=CfaC1_26:1338530-1338877	3	2	2	4	4	4	3	2	2	4	4	4	3	4	3	2	2	4	4	4	12.95	0	24.211	By MS/MS	By MS/MS	By MS/MS	By MS/MS	By MS/MS	By MS/MS	43.5	28.7	28.7	43.5	43.5	43.5	162630000	118080000	126200000	707290000	555120000	580920000	27105000	19679000
1840	CFAC1_190020300.1-p1	CFAC1_190020300.1-p1	18	18	18	CFAC1_190020300.1-p1 | transcript=CFAC1_190020300.1 | gene=CFAC1_190020300 | organism=Crithidia_fasciculata_strain_Cf-Cl | gene_product=dynein, putative | transcript_product=dynein, putative | location=CfaC1_19:418000-419805(+) | protein_length=601 | seque	6	7	3	12	13	11	6	7	3	12	13	11	7	13	6	7	3	12	13	11	67.795	0	128.38	By MS/MS	By MS/MS	By MS/MS	By MS/MS	By MS/MS	By MS/MS	15.1	18.1	7.7	34.3	39.1	27.5	144530000	153720000	100690000	651220000	845190000	712810000	4129500	4391900
1474	CFAC1_160020900.1-p1	CFAC1_160020900.1-p1	9	9	9	CFAC1_160020900.1-p1 | transcript=CFAC1_160020900.1 | gene=CFAC1_160020900 | organism=Crithidia_fasciculata_strain_Cf-Cl | gene_product=Thioesterase-like superfamily, putative | transcript_product=Thioesterase-like superfamily, putative | location=CfaC1_16	5	3	5	8	8	7	5	3	5	8	8	7	5	8	5	3	5	8	8	7	38.522	0	48.459	By MS/MS	By MS/MS	By MS/MS	By MS/MS	By MS/MS	By MS/MS	21.8	13.2	24	34.7	34.2	27.3	166760000	91491000	136000000	935530000	747950000	482950000	8777100	4815300
3810	CFAC1_280015200.1-p1	CFAC1_280015200.1-p1	4	4	4	CFAC1_280015200.1-p1 | transcript=CFAC1_280015200.1 | gene=CFAC1_280015200 | organism=Crithidia_fasciculata_strain_Cf-Cl | gene_product=paraflagellar rod component, putative | transcript_product=paraflagellar rod component, putative | location=CfaC1_28:256	2	3	3	4	3	3	2	3	3	4	3	3	3	4	2	3	3	4	3	3	14.217	0	32.556	By MS/MS	By MS/MS	By MS/MS	By MS/MS	By MS/MS	By MS/MS	23	34.1	34.1	44.4	34.1	34.1	142510000	206340000	384430000	1042700000	980670000	967860000	23751000	34390000
4089	CFAC1_280072700.1-p1	CFAC1_280072700.1-p1	8	8	8	CFAC1_280072700.1-p1 | transcript=CFAC1_280072700.1 | gene=CFAC1_280072700 | organism=Crithidia_fasciculata_strain_Cf-Cl | gene_product=rib72 protein-like protein | transcript_product=rib72 protein-like protein | location=CfaC1_28:1970542-1972788(-) | prot	1	1	3	4	5	6	1	1	3	4	5	6	3	6	1	1	3	4	5	6	83.193	0	28.367	By MS/MS	By MS/MS	By MS/MS	By MS/MS	By MS/MS	By MS/MS	3.5	3.5	8.8	8.7	13.6	14.8	31468000	24519000	34403000	761350000	261550000	704650000	749240	583790
1787	CFAC1_190009500.1-p1	CFAC1_190009500.1-p1	12	12	12	CFAC1_190009500.1-p1 | transcript=CFAC1_190009500.1 | gene=CFAC1_190009500 | organism=Crithidia_fasciculata_strain_Cf-Cl | gene_product=hypothetical protein, conserved | transcript_product=hypothetical protein, conserved | location=CfaC1_19:130095-131519(-	3	5	3	7	8	9	3	5	3	7	8	9	5	9	3	5	3	7	8	9	50.939	0	126.26	By MS/MS	By MS/MS	By MS/MS	By MS/MS	By MS/MS	By MS/MS	7.6	9.5	6.5	19	19.2	27	104840000	155470000	80153000	447720000	446850000	407270000	3882800	5758200
1620	CFAC1_170026300.1-p1	CFAC1_170026300.1-p1	3	3	3	CFAC1_170026300.1-p1 | transcript=CFAC1_170026300.1 | gene=CFAC1_170026300 | organism=Crithidia_fasciculata_strain_Cf-Cl | gene_product=Domain of unknown function (DUF1935), putative | transcript_product=Domain of unknown function (DUF1935), putative | loc	2	1	2	3	2	2	2	1	2	3	2	2	2	3	2	1	2	3	2	2	15.185	0	12.725	By MS/MS	By MS/MS	By MS/MS	By MS/MS	By MS/MS	By MS/MS	17.8	10.4	17.8	23.7	17.8	17.8	66795000	38368000	137810000	520250000	347800000	390430000	8349300	4796000
3609	CFAC1_270023200.1-p1	CFAC1_270023200.1-p1	15	15	15	CFAC1_270023200.1-p1 | transcript=CFAC1_270023200.1 | gene=CFAC1_270023200 | organism=Crithidia_fasciculata_strain_Cf-Cl | gene_product=hypothetical protein | transcript_product=hypothetical protein | location=CfaC1_27:519405-520685(-) | protein_length=426	5	5	4	13	12	14	5	5	4	13	12	14	5	14	5	5	4	13	12	14	43.112	0	237.62	By MS/MS	By MS/MS	By MS/MS	By MS/MS	By MS/MS	By MS/MS	20	23	23.7	41.1	38.7	41.1	515240000	420350000	695550000	3234700000	2407900000	3501600000	46840000	38213000
2665	CFAC1_230031800.1-p1	CFAC1_230031800.1-p1	9	9	9	CFAC1_230031800.1-p1 | transcript=CFAC1_230031800.1 | gene=CFAC1_230031800 | organism=Crithidia_fasciculata_strain_Cf-Cl | gene_product=hypothetical protein, conserved | transcript_product=hypothetical protein, conserved | location=CfaC1_23:740114-741205(-	4	3	4	8	7	7	4	3	4	8	7	7	4	8	4	3	4	8	7	7	40.446	0	119.35	By MS/MS	By MS/MS	By MS/MS	By MS/MS	By MS/MS	By MS/MS	18.5	16.3	18.5	41.3	37.5	34.7	99845000	51873000	191090000	873970000	610550000	507360000	6656300	3458200
3149	CFAC1_250034900.1-p1	CFAC1_250034900.1-p1	16	16	16	CFAC1_250034900.1-p1 | transcript=CFAC1_250034900.1 | gene=CFAC1_250034900 | organism=Crithidia_fasciculata_strain_Cf-Cl | gene_product=glyceraldehyde 3-phosphate dehydrogenase, cytosolic, putative | transcript_product=glyceraldehyde 3-phosphate dehydrogen	10	10	11	14	13	12	10	10	11	14	13	12	11	14	10	10	11	14	13	12	35.601	0	143.84	By MS/MS	By MS/MS	By MS/MS	By MS/MS	By MS/MS	By MS/MS	41	46.7	49.4	66.9	66	53.6	1123500000	1264100000	1179200000	8018900000	5978200000	3572700000	56173000	63204000
60	CFAC1_010015300.1-p1	CFAC1_010015300.1-p1	14	10	9	CFAC1_010015300.1-p1 | transcript=CFAC1_010015300.1 | gene=CFAC1_010015300 | organism=Crithidia_fasciculata_strain_Cf-Cl | gene_product=N-acyl-L-amino acid amidohydrolase, putative | transcript_product=N-acyl-L-amino acid amidohydrolase, putative | locatio	4	4	7	12	13	11	2	2	3	9	9	7	3	9	1	1	2	8	8	6	42.853	0	64.563	By MS/MS	By MS/MS	By MS/MS	By MS/MS	By MS/MS	By MS/MS	23.4	23.4	39.3	52.7	57.2	52	755540000	557350000	546190000	3357000000	2572500000	1472500000	41975000	30964000
1064	CFAC1_120025300.1-p1;CFAC1_120025700.1-p1	CFAC1_120025300.1-p1	38;3	38;3	10;0	CFAC1_120025300.1-p1 | transcript=CFAC1_120025300.1 | gene=CFAC1_120025300 | organism=Crithidia_fasciculata_strain_Cf-Cl | gene_product=paraflagellar rod protein 2C | transcript_product=paraflagellar rod protein 2C | location=CfaC1_12:633452-635248(-) | pr	14	13	22	28	32	29	14	13	22	28	32	29	22	32	4	4	5	7	8	8	68.588	0	323.31	By MS/MS	By MS/MS	By MS/MS	By MS/MS	By MS/MS	By MS/MS	34.9	27.1	44.3	54.8	59.5	57.7	3763600000	4415600000	4992300000	10099000000	10858000000	8556800000	139390000	163540000
2451	CFAC1_220032800.1-p1	CFAC1_220032800.1-p1	5	5	5	CFAC1_220032800.1-p1 | transcript=CFAC1_220032800.1 | gene=CFAC1_220032800 | organism=Crithidia_fasciculata_strain_Cf-Cl | gene_product=Alba, putative | transcript_product=Alba, putative | location=CfaC1_22:821900-822316(-) | protein_length=138 | sequence_	5	5	4	5	5	5	5	5	4	5	5	5	5	5	5	5	4	5	5	5	14.963	0	89.858	By MS/MS	By MS/MS	By MS/MS	By MS/MS	By MS/MS	By MS/MS	39.9	39.9	31.2	39.9	39.9	39.9	1412100000	1335700000	407830000	4913000000	3908800000	5134400000	176520000	166970000
4804	CFAC1_300073500.1-p1	CFAC1_300073500.1-p1	10	10	10	CFAC1_300073500.1-p1 | transcript=CFAC1_300073500.1 | gene=CFAC1_300073500 | organism=Crithidia_fasciculata_strain_Cf-Cl | gene_product=Fumarylacetoacetate (FAA) hydrolase family, putative | transcript_product=Fumarylacetoacetate (FAA) hydrolase family, pu	6	5	7	10	10	7	6	5	7	10	10	7	7	10	6	5	7	10	10	7	29.335	0	61.307	By MS/MS	By MS/MS	By MS/MS	By MS/MS	By MS/MS	By MS/MS	33.7	29.3	39.5	54.7	54.7	43.8	558120000	434900000	469660000	2868000000	2682300000	1728400000	42932000	33454000
3955	CFAC1_280046400.1-p1	CFAC1_280046400.1-p1	3	3	3	CFAC1_280046400.1-p1 | transcript=CFAC1_280046400.1 | gene=CFAC1_280046400 | organism=Crithidia_fasciculata_strain_Cf-Cl | gene_product=Amastin surface glycoprotein, putative | transcript_product=Amastin surface glycoprotein, putative | location=CfaC1_28:1	1	2	2	3	3	3	1	2	2	3	3	3	2	3	1	2	2	3	3	3	21.705	0	8.8342	By MS/MS	By MS/MS	By matching	By MS/MS	By MS/MS	By MS/MS	5	10.1	9.5	14.6	14.6	14.6	58047000	85545000	38795000	397380000	349700000	319800000	8292400	12221000
3927	CFAC1_280039900.1-p1	CFAC1_280039900.1-p1	4	4	4	CFAC1_280039900.1-p1 | transcript=CFAC1_280039900.1 | gene=CFAC1_280039900 | organism=Crithidia_fasciculata_strain_Cf-Cl | gene_product=EF-hand domain pair, putative | transcript_product=EF-hand domain pair, putative | location=CfaC1_28:1004263-1004574(-)	3	3	3	4	4	4	3	3	3	4	4	4	3	4	3	3	3	4	4	4	11.739	0	181.59	By MS/MS	By MS/MS	By MS/MS	By MS/MS	By MS/MS	By MS/MS	41.7	41.7	41.7	56.3	56.3	56.3	206280000	170980000	178170000	1491200000	1148100000	1047800000	41255000	34197000
4136	CFAC1_290005400.1-p1	CFAC1_290005400.1-p1	33	27	6	CFAC1_290005400.1-p1 | transcript=CFAC1_290005400.1 | gene=CFAC1_290005400 | organism=Crithidia_fasciculata_strain_Cf-Cl | gene_product=carboxypeptidase, putative | transcript_product=carboxypeptidase, putative | location=CfaC1_29:14222-15733(-) | protein_	24	27	28	29	32	28	19	21	22	23	26	22	22	26	3	4	4	4	6	4	57.2	0	261.99	By MS/MS	By MS/MS	By MS/MS	By MS/MS	By MS/MS	By MS/MS	58.8	59.8	62	67.6	70.8	61.8	3813300000	3870700000	6053100000	21521000000	20957000000	11706000000	136190000	138240000
1971	CFAC1_200008700.1-p1	CFAC1_200008700.1-p1	10	10	10	CFAC1_200008700.1-p1 | transcript=CFAC1_200008700.1 | gene=CFAC1_200008700 | organism=Crithidia_fasciculata_strain_Cf-Cl | gene_product=iron superoxide dismutase | transcript_product=iron superoxide dismutase | location=CfaC1_20:114917-115606(+) | protein_	8	6	7	8	8	9	8	6	7	8	8	9	8	9	8	6	7	8	8	9	25.791	0	187.29	By MS/MS	By MS/MS	By MS/MS	By MS/MS	By MS/MS	By MS/MS	45.4	27.5	31	53.3	45.4	56.8	2484100000	1411200000	1292900000	9014400000	7882300000	5881000000	191080000	108550000
370	CFAC1_050012400.1-p1	CFAC1_050012400.1-p1	9	9	9	CFAC1_050012400.1-p1 | transcript=CFAC1_050012400.1 | gene=CFAC1_050012400 | organism=Crithidia_fasciculata_strain_Cf-Cl | gene_product=hypothetical protein, conserved | transcript_product=hypothetical protein, conserved | location=CfaC1_05:185086-187011(+	3	6	5	7	8	7	3	6	5	7	8	7	6	8	3	6	5	7	8	7	65.971	0	60.113	By MS/MS	By MS/MS	By MS/MS	By MS/MS	By MS/MS	By MS/MS	8.1	14.7	10.9	15.8	17.5	15.9	47597000	112320000	105340000	533930000	558420000	342330000	1641300	3873300
4909	CFAC1_300090700.1-p1	CFAC1_300090700.1-p1	12	12	2	CFAC1_300090700.1-p1 | transcript=CFAC1_300090700.1 | gene=CFAC1_300090700 | organism=Crithidia_fasciculata_strain_Cf-Cl | gene_product=protein kinase A catalytic subunit isoform 2 | transcript_product=protein kinase A catalytic subunit isoform 2 | locatio	5	3	6	9	10	9	5	3	6	9	10	9	6	10	1	0	1	1	2	1	42.731	0	66.434	By MS/MS	By MS/MS	By MS/MS	By MS/MS	By MS/MS	By MS/MS	16.3	9.9	19.7	25.3	30.4	23.7	171550000	92068000	415350000	1984600000	1256500000	1233500000	7147900	3836200
2442	CFAC1_220031000.1-p1	CFAC1_220031000.1-p1	26	26	26	CFAC1_220031000.1-p1 | transcript=CFAC1_220031000.1 | gene=CFAC1_220031000 | organism=Crithidia_fasciculata_strain_Cf-Cl | gene_product=protein kinase A regulatory subunit, putative | transcript_product=protein kinase A regulatory subunit, putative | locat	16	16	16	25	25	23	16	16	16	25	25	23	16	25	16	16	16	25	25	23	56.97	0	323.31	By MS/MS	By MS/MS	By MS/MS	By MS/MS	By MS/MS	By MS/MS	41.9	42.3	41	63.6	71.4	67.2	1337400000	1099700000	942040000	6863900000	6065500000	5519700000	49533000	40730000
4437	CFAC1_290064400.1-p1	CFAC1_290064400.1-p1	20	20	20	CFAC1_290064400.1-p1 | transcript=CFAC1_290064400.1 | gene=CFAC1_290064400 | organism=Crithidia_fasciculata_strain_Cf-Cl | gene_product=amidinotransferase, putative | transcript_product=amidinotransferase, putative | location=CfaC1_29:1862000-1863085(+) |	12	13	9	19	17	17	12	13	9	19	17	17	13	19	12	13	9	19	17	17	40.853	0	237.71	By MS/MS	By MS/MS	By MS/MS	By MS/MS	By MS/MS	By MS/MS	44.3	52.4	34.6	69.3	66.5	65.1	1333600000	1145200000	582890000	8629600000	5740500000	4049700000	60619000	52056000
66	CFAC1_010016200.1-p1	CFAC1_010016200.1-p1	10	9	9	CFAC1_010016200.1-p1 | transcript=CFAC1_010016200.1 | gene=CFAC1_010016200 | organism=Crithidia_fasciculata_strain_Cf-Cl | gene_product=n-ethylmaleimide reductase-like protein | transcript_product=n-ethylmaleimide reductase-like protein | location=CfaC1_01	6	8	5	9	8	9	5	7	4	8	7	9	7	9	5	7	4	8	7	9	40.22	0	56.313	By MS/MS	By MS/MS	By MS/MS	By MS/MS	By MS/MS	By MS/MS	22.7	24.9	15.4	28.9	27.3	31.1	261070000	305460000	132620000	1949200000	1247700000	1413300000	14504000	16970000
2273	CFAC1_210037200.1-p1	CFAC1_210037200.1-p1	4	4	4	CFAC1_210037200.1-p1 | transcript=CFAC1_210037200.1 | gene=CFAC1_210037200 | organism=Crithidia_fasciculata_strain_Cf-Cl | gene_product=hypothetical protein, conserved | transcript_product=hypothetical protein, conserved | location=CfaC1_21:943742-946213(+	1	1	1	3	2	3	1	1	1	3	2	3	1	3	1	1	1	3	2	3	88.813	0	9.6229	By MS/MS	By MS/MS	By matching	By MS/MS	By MS/MS	By MS/MS	0.9	0.9	0.9	4.1	2.8	4	425680000	244430000	177430000	1533600000	1112000000	1046700000	11505000	6606300
4696	CFAC1_300048700.1-p1	CFAC1_300048700.1-p1	9	9	9	CFAC1_300048700.1-p1 | transcript=CFAC1_300048700.1 | gene=CFAC1_300048700 | organism=Crithidia_fasciculata_strain_Cf-Cl | gene_product=AUT2/APG4/ATG4 cysteine peptidase, putative | transcript_product=AUT2/APG4/ATG4 cysteine peptidase, putative | location=	2	2	2	8	7	7	2	2	2	8	7	7	2	8	2	2	2	8	7	7	42.472	0	24.951	By MS/MS	By MS/MS	By MS/MS	By MS/MS	By MS/MS	By MS/MS	10.6	7.1	9.1	31.1	29	24.7	56005000	67055000	44910000	397150000	416890000	308910000	2240200	2682200
3436	CFAC1_260041200.1-p1	CFAC1_260041200.1-p1	2	2	2	CFAC1_260041200.1-p1 | transcript=CFAC1_260041200.1 | gene=CFAC1_260041200 | organism=Crithidia_fasciculata_strain_Cf-Cl | gene_product=Coenzyme A transferase, putative | transcript_product=Coenzyme A transferase, putative | location=CfaC1_26:1004855-10063	1	1	2	2	2	1	1	1	2	2	2	1	2	2	1	1	2	2	2	1	54.375	0	42.637	By matching	By MS/MS	By MS/MS	By MS/MS	By MS/MS	By MS/MS	2	2	6.2	6.2	6.2	2	188570000	162680000	188220000	1033600000	897380000	665610000	13470000	11620000
3531	CFAC1_260060400.1-p1	CFAC1_260060400.1-p1	6	6	6	CFAC1_260060400.1-p1 | transcript=CFAC1_260060400.1 | gene=CFAC1_260060400 | organism=Crithidia_fasciculata_strain_Cf-Cl | gene_product=casein kinase 1 isoform 2, putative | transcript_product=casein kinase 1 isoform 2, putative | location=CfaC1_26:1550883	1	1	2	5	4	5	1	1	2	5	4	5	2	5	1	1	2	5	4	5	43.255	0	26.879	By MS/MS	By MS/MS	By MS/MS	By MS/MS	By MS/MS	By MS/MS	2.3	3.9	4.7	15.5	12.2	15	79510000	18455000	112800000	612240000	335100000	498300000	3457000	802390
1499	CFAC1_160026600.1-p1	CFAC1_160026600.1-p1	9	9	9	CFAC1_160026600.1-p1 | transcript=CFAC1_160026600.1 | gene=CFAC1_160026600 | organism=Crithidia_fasciculata_strain_Cf-Cl | gene_product=WD domain, G-beta repeat, putative | transcript_product=WD domain, G-beta repeat, putative | location=CfaC1_16:659130-66	2	3	3	8	6	4	2	3	3	8	6	4	3	8	2	3	3	8	6	4	79.223	0	74.85	By MS/MS	By MS/MS	By MS/MS	By MS/MS	By MS/MS	By MS/MS	3.8	6.6	6.2	16.7	13.7	9.8	31704000	70720000	52008000	505070000	302290000	178390000	1321000	2946700
2004	CFAC1_200014400.1-p1	CFAC1_200014400.1-p1	31	31	31	CFAC1_200014400.1-p1 | transcript=CFAC1_200014400.1 | gene=CFAC1_200014400 | organism=Crithidia_fasciculata_strain_Cf-Cl | gene_product=AAA domain (dynein-related subfamily)/von Willebrand factor type A domain containing protein, putative | transcript_prod	3	4	10	25	18	11	3	4	10	25	18	11	10	25	3	4	10	25	18	11	275.23	0	137.73	By MS/MS	By MS/MS	By MS/MS	By MS/MS	By MS/MS	By MS/MS	1.7	2.8	6.7	16.3	11.2	7	102480000	140330000	244910000	1161100000	906860000	454010000	782250	1071200
3316	CFAC1_260017200.1-p1	CFAC1_260017200.1-p1	15	15	15	CFAC1_260017200.1-p1 | transcript=CFAC1_260017200.1 | gene=CFAC1_260017200 | organism=Crithidia_fasciculata_strain_Cf-Cl | gene_product=hypothetical protein, conserved | transcript_product=hypothetical protein, conserved | location=CfaC1_26:324805-325785(+	9	4	9	14	11	11	9	4	9	14	11	11	9	14	9	4	9	14	11	11	35.407	0	92.35	By MS/MS	By MS/MS	By MS/MS	By MS/MS	By MS/MS	By MS/MS	34	18.4	28.2	47.9	38.3	40.2	450750000	223270000	661470000	4038800000	4037400000	2131000000	25042000	12404000
3763	CFAC1_280006500.1-p1	CFAC1_280006500.1-p1	32	6	3	CFAC1_280006500.1-p1 | transcript=CFAC1_280006500.1 | gene=CFAC1_280006500 | organism=Crithidia_fasciculata_strain_Cf-Cl | gene_product=carboxypeptidase, putative | transcript_product=carboxypeptidase, putative | location=CfaC1_28:24387-25898(-) | protein_	25	26	27	30	31	27	5	4	4	6	6	4	5	6	2	2	1	3	3	2	57.297	0	87.102	By MS/MS	By MS/MS	By MS/MS	By MS/MS	By MS/MS	By MS/MS	59	57.5	59	68.2	68.6	59.6	791480000	369820000	703160000	4028600000	3774400000	1816000000	28267000	13208000
3218	CFAC1_250050700.1-p1	CFAC1_250050700.1-p1	16	16	16	CFAC1_250050700.1-p1 | transcript=CFAC1_250050700.1 | gene=CFAC1_250050700 | organism=Crithidia_fasciculata_strain_Cf-Cl | gene_product=3-oxoacyl-(acyl-carrier protein) reductase, putative | transcript_product=3-oxoacyl-(acyl-carrier protein) reductase, pu	10	8	6	15	13	14	10	8	6	15	13	14	10	15	10	8	6	15	13	14	26.879	0	255.2	By MS/MS	By MS/MS	By MS/MS	By MS/MS	By MS/MS	By MS/MS	61.4	51.4	49.4	74.1	74.1	74.1	4345100000	3490300000	783190000	11852000000	9092200000	7621500000	289670000	232680000
4050	CFAC1_280065600.1-p1	CFAC1_280065600.1-p1	7	5	5	CFAC1_280065600.1-p1 | transcript=CFAC1_280065600.1 | gene=CFAC1_280065600 | organism=Crithidia_fasciculata_strain_Cf-Cl | gene_product=Nitroreductase family, putative | transcript_product=Nitroreductase family, putative | location=CfaC1_28:1753260-1753871	5	5	7	7	5	6	4	3	5	5	4	4	5	5	4	3	5	5	4	4	22.448	0	61.943	By MS/MS	By MS/MS	By MS/MS	By MS/MS	By MS/MS	By MS/MS	33.5	28.6	43.8	43.8	33.5	40.4	203380000	143680000	255670000	2085600000	1353800000	670390000	20338000	14368000
1788	CFAC1_190009600.1-p1	CFAC1_190009600.1-p1	9	9	9	CFAC1_190009600.1-p1 | transcript=CFAC1_190009600.1 | gene=CFAC1_190009600 | organism=Crithidia_fasciculata_strain_Cf-Cl | gene_product=hypothetical protein, conserved | transcript_product=hypothetical protein, conserved | location=CfaC1_19:132387-133496(-	2	2	3	7	8	6	2	2	3	7	8	6	3	8	2	2	3	7	8	6	38.369	0	64.328	By MS/MS	By MS/MS	By matching	By MS/MS	By MS/MS	By MS/MS	9.2	9.2	12.2	32.5	33.1	27.4	81139000	53391000	111930000	409400000	671860000	273420000	3527800	2321300
2056	CFAC1_200024800.1-p1;CFAC1_200024900.1-p1	CFAC1_200024800.1-p1	23;5	23;5	23;5	CFAC1_200024800.1-p1 | transcript=CFAC1_200024800.1 | gene=CFAC1_200024800 | organism=Crithidia_fasciculata_strain_Cf-Cl | gene_product=paraflagellar rod protein 2C | transcript_product=paraflagellar rod protein 2C | location=CfaC1_20:769196-771055(-) | pr	11	10	12	19	17	20	11	10	12	19	17	20	12	20	11	10	12	19	17	20	68.058	0	287.89	By MS/MS	By MS/MS	By MS/MS	By MS/MS	By MS/MS	By MS/MS	19.7	22.5	22.6	37.2	34.9	36.2	1573700000	1378500000	1479700000	7238500000	8036900000	6475900000	54264000	47535000
49	CFAC1_010013500.1-p1	CFAC1_010013500.1-p1	22	15	15	CFAC1_010013500.1-p1 | transcript=CFAC1_010013500.1 | gene=CFAC1_010013500 | organism=Crithidia_fasciculata_strain_Cf-Cl | gene_product=alanine aminotransferase | transcript_product=alanine aminotransferase | location=CfaC1_01:347508-348983(+) | protein_le	12	11	15	16	20	14	7	6	10	10	14	8	10	14	7	6	10	10	14	8	54.219	0	124.56	By MS/MS	By MS/MS	By MS/MS	By MS/MS	By MS/MS	By MS/MS	31.4	27.3	34.6	43	50.7	34.6	417880000	1792200000	466620000	3046500000	3112800000	1312700000	18169000	77922000
2716	CFAC1_230041800.1-p1	CFAC1_230041800.1-p1	16	16	16	CFAC1_230041800.1-p1 | transcript=CFAC1_230041800.1 | gene=CFAC1_230041800 | organism=Crithidia_fasciculata_strain_Cf-Cl | gene_product=isovaleryl-coA dehydrogenase, putative | transcript_product=isovaleryl-coA dehydrogenase, putative | location=CfaC1_23:1	8	7	11	14	15	14	8	7	11	14	15	14	11	15	8	7	11	14	15	14	44.42	0	192.96	By MS/MS	By MS/MS	By MS/MS	By MS/MS	By MS/MS	By MS/MS	24.1	21.5	30.7	51	53.4	49	2148400000	455810000	3330000000	6503400000	7545000000	3824400000	93409000	19818000
4122	CFAC1_280078200.1-p1	CFAC1_280078200.1-p1	6	6	6	CFAC1_280078200.1-p1 | transcript=CFAC1_280078200.1 | gene=CFAC1_280078200 | organism=Crithidia_fasciculata_strain_Cf-Cl | gene_product=Thioesterase superfamily, putative | transcript_product=Thioesterase superfamily, putative | location=CfaC1_28:2114608-2	2	3	5	6	4	5	2	3	5	6	4	5	5	6	2	3	5	6	4	5	16.985	0	23.382	By MS/MS	By MS/MS	By MS/MS	By MS/MS	By MS/MS	By MS/MS	21.3	30.3	41.3	52.3	37.4	41.3	168230000	98222000	207440000	1902400000	466960000	683900000	16823000	9822200
3999	CFAC1_280055100.1-p1	CFAC1_280055100.1-p1	11	11	11	CFAC1_280055100.1-p1 | transcript=CFAC1_280055100.1 | gene=CFAC1_280055100 | organism=Crithidia_fasciculata_strain_Cf-Cl | gene_product=hypothetical protein, conserved | transcript_product=hypothetical protein, conserved | location=CfaC1_28:1450373-1451485	4	3	3	10	7	9	4	3	3	10	7	9	4	10	4	3	3	10	7	9	43.407	0	57.845	By MS/MS	By MS/MS	By matching	By MS/MS	By MS/MS	By MS/MS	12.4	10.3	8.1	29.5	20.3	27	122810000	99135000	92317000	4649400000	4958200000	4917100000	6140300	4956800
323	CFAC1_040020600.1-p1	CFAC1_040020600.1-p1	10	10	10	CFAC1_040020600.1-p1 | transcript=CFAC1_040020600.1 | gene=CFAC1_040020600 | organism=Crithidia_fasciculata_strain_Cf-Cl | gene_product=flagellar protofilament ribbon protein-like protein | transcript_product=flagellar protofilament ribbon protein-like pro	1	1	1	6	5	8	1	1	1	6	5	8	1	8	1	1	1	6	5	8	46.635	0	43.5	By matching	By MS/MS	By matching	By MS/MS	By MS/MS	By MS/MS	3	3	2	17.9	15.7	25	15940000	23805000	7846900	241820000	174790000	196060000	613060	915560
2915	CFAC1_240033900.1-p1	CFAC1_240033900.1-p1	31	31	27	CFAC1_240033900.1-p1 | transcript=CFAC1_240033900.1 | gene=CFAC1_240033900 | organism=Crithidia_fasciculata_strain_Cf-Cl | gene_product=aspartate aminotransferase, putative | transcript_product=aspartate aminotransferase, putative | location=CfaC1_24:95175	19	22	22	29	29	31	19	22	22	29	29	31	22	31	17	19	19	26	26	27	45.717	0	323.31	By MS/MS	By MS/MS	By MS/MS	By MS/MS	By MS/MS	By MS/MS	75.4	79.1	73.5	87.3	82	87.8	6037100000	5552200000	4072100000	46712000000	42351000000	24051000000	274410000	252370000
3071	CFAC1_250019700.1-p1	CFAC1_250019700.1-p1	19	19	11	CFAC1_250019700.1-p1 | transcript=CFAC1_250019700.1 | gene=CFAC1_250019700 | organism=Crithidia_fasciculata_strain_Cf-Cl | gene_product=short chain 3-hydroxyacyl-CoA dehydrogenase, putative | transcript_product=short chain 3-hydroxyacyl-CoA dehydrogenase,	11	11	11	17	16	16	11	11	11	17	16	16	11	17	6	6	5	10	8	9	32.989	0	131.64	By MS/MS	By MS/MS	By MS/MS	By MS/MS	By MS/MS	By MS/MS	40.6	34	37.3	62	62	57.4	2107600000	1025800000	1228100000	14997000000	11685000000	10782000000	131720000	64112000
1136	CFAC1_130020700.1-p1	CFAC1_130020700.1-p1	14	14	14	CFAC1_130020700.1-p1 | transcript=CFAC1_130020700.1 | gene=CFAC1_130020700 | organism=Crithidia_fasciculata_strain_Cf-Cl | gene_product=adenylate kinase, putative | transcript_product=adenylate kinase, putative | location=CfaC1_13:508203-509105(-) | protei	5	8	9	12	11	12	5	8	9	12	11	12	9	12	5	8	9	12	11	12	33.705	0	144.65	By MS/MS	By MS/MS	By MS/MS	By MS/MS	By MS/MS	By MS/MS	26	39	45	61.7	59	63.3	154130000	281320000	252610000	2426100000	1825100000	1868500000	10275000	18754000
2385	CFAC1_220020200.1-p1	CFAC1_220020200.1-p1	39	39	39	CFAC1_220020200.1-p1 | transcript=CFAC1_220020200.1 | gene=CFAC1_220020200 | organism=Crithidia_fasciculata_strain_Cf-Cl | gene_product=aldehyde dehydrogenase, mitochondrial precursor | transcript_product=aldehyde dehydrogenase, mitochondrial precursor | l	24	24	29	37	37	35	24	24	29	37	37	35	29	37	24	24	29	37	37	35	54.057	0	323.31	By MS/MS	By MS/MS	By MS/MS	By MS/MS	By MS/MS	By MS/MS	63.5	65.3	65.5	84.8	83	77.6	9290800000	7300100000	11684000000	80863000000	72405000000	54820000000	299700000	235490000
2304	CFAC1_210043200.1-p1	CFAC1_210043200.1-p1	9	9	9	CFAC1_210043200.1-p1 | transcript=CFAC1_210043200.1 | gene=CFAC1_210043200 | organism=Crithidia_fasciculata_strain_Cf-Cl | gene_product=hypothetical protein, conserved | transcript_product=hypothetical protein, conserved | location=CfaC1_21:1215885-1218443	2	3	2	7	7	5	2	3	2	7	7	5	3	7	2	3	2	7	7	5	94.4	0	35.614	By MS/MS	By MS/MS	By matching	By MS/MS	By MS/MS	By MS/MS	2.7	4.5	2.9	13	12.4	10.6	109400000	124020000	92657000	962950000	718820000	4850700000	2025800	2296600
3838	CFAC1_280020300.1-p1	CFAC1_280020300.1-p1	14	14	14	CFAC1_280020300.1-p1 | transcript=CFAC1_280020300.1 | gene=CFAC1_280020300 | organism=Crithidia_fasciculata_strain_Cf-Cl | gene_product=hypothetical protein, conserved | transcript_product=hypothetical protein, conserved | location=CfaC1_28:418536-419267(+	5	4	8	10	12	13	5	4	8	10	12	13	8	13	5	4	8	10	12	13	28.227	0	161.39	By MS/MS	By MS/MS	By MS/MS	By MS/MS	By MS/MS	By MS/MS	23.5	18.5	39.1	52.7	58	68.3	299390000	362310000	824660000	3486200000	4775900000	4744700000	19959000	24154000
2088	CFAC1_200031100.1-p1	CFAC1_200031100.1-p1	14	14	14	CFAC1_200031100.1-p1 | transcript=CFAC1_200031100.1 | gene=CFAC1_200031100 | organism=Crithidia_fasciculata_strain_Cf-Cl | gene_product=enoyl-CoA hydratase/isomerase-like protein | transcript_product=enoyl-CoA hydratase/isomerase-like protein | location=Cf	9	7	8	11	14	11	9	7	8	11	14	11	9	14	9	7	8	11	14	11	28.855	0	171.15	By MS/MS	By MS/MS	By MS/MS	By MS/MS	By MS/MS	By MS/MS	52.8	43.1	46.8	53.9	66.7	53.9	2161600000	873820000	1290100000	17626000000	14938000000	8679500000	180130000	72818000
4821	CFAC1_300076500.1-p1	CFAC1_300076500.1-p1	12	11	11	CFAC1_300076500.1-p1 | transcript=CFAC1_300076500.1 | gene=CFAC1_300076500 | organism=Crithidia_fasciculata_strain_Cf-Cl | gene_product=acyl-CoA dehydrogenase, putative | transcript_product=acyl-CoA dehydrogenase, putative | location=CfaC1_30:2070701-20719	5	4	4	11	11	10	4	4	4	10	11	10	4	11	4	4	4	10	11	10	44.747	0	137.16	By MS/MS	By MS/MS	By MS/MS	By MS/MS	By MS/MS	By MS/MS	14.2	16.1	14.4	34	32.5	32.3	495250000	301270000	722110000	6394600000	6313100000	4726700000	24763000	15063000
1750	CFAC1_180028100.1-p1	CFAC1_180028100.1-p1	14	14	14	CFAC1_180028100.1-p1 | transcript=CFAC1_180028100.1 | gene=CFAC1_180028100 | organism=Crithidia_fasciculata_strain_Cf-Cl | gene_product=glucosamine-fructose-6-phosphate aminotransferase, putative | transcript_product=glucosamine-fructose-6-phosphate aminot	3	2	7	7	12	8	3	2	7	7	12	8	7	12	3	2	7	7	12	8	66.834	0	76.898	By MS/MS	By matching	By MS/MS	By MS/MS	By MS/MS	By MS/MS	6.9	4.6	13.4	18	29.5	18.4	51074000	21182000	288630000	699480000	753030000	858860000	1547700	641890
419	CFAC1_050024200.1-p1	CFAC1_050024200.1-p1	15	15	15	CFAC1_050024200.1-p1 | transcript=CFAC1_050024200.1 | gene=CFAC1_050024200 | organism=Crithidia_fasciculata_strain_Cf-Cl | gene_product=paraflagellar rod component, putative | transcript_product=paraflagellar rod component, putative | location=CfaC1_05:547	2	4	4	12	11	12	2	4	4	12	11	12	4	12	2	4	4	12	11	12	67.128	0	111.47	By MS/MS	By MS/MS	By MS/MS	By MS/MS	By MS/MS	By MS/MS	5.6	11	10.3	32.3	32	29.7	116050000	175920000	97657000	1151500000	914080000	824000000	3315800	5026200
4426	CFAC1_290062200.1-p1	CFAC1_290062200.1-p1	28	28	28	CFAC1_290062200.1-p1 | transcript=CFAC1_290062200.1 | gene=CFAC1_290062200 | organism=Crithidia_fasciculata_strain_Cf-Cl | gene_product=acetyl-CoA C-acetyltransferase, putative | transcript_product=acetyl-CoA C-acetyltransferase, putative | location=CfaC1_	19	18	22	27	26	27	19	18	22	27	26	27	22	27	19	18	22	27	26	27	42.543	0	323.31	By MS/MS	By MS/MS	By MS/MS	By MS/MS	By MS/MS	By MS/MS	61.9	57.1	68.7	83.2	81.7	83.2	6876100000	4334000000	5024300000	71388000000	54681000000	44545000000	312550000	197000000
360	CFAC1_050010700.1-p1	CFAC1_050010700.1-p1	14	8	8	CFAC1_050010700.1-p1 | transcript=CFAC1_050010700.1 | gene=CFAC1_050010700 | organism=Crithidia_fasciculata_strain_Cf-Cl | gene_product=long-chain-fatty-acid-CoA ligase, putative | transcript_product=long-chain-fatty-acid-CoA ligase, putative | location=Cf	5	5	6	11	9	10	2	1	3	7	6	5	3	7	2	1	3	7	6	5	77.187	0	43.735	By matching	By MS/MS	By MS/MS	By MS/MS	By MS/MS	By MS/MS	6.9	9.2	12.4	23.2	20.2	22.5	133150000	22340000	58357000	429450000	377660000	337560000	4160800	698140
3093	CFAC1_250023800.1-p1	CFAC1_250023800.1-p1	10	10	10	CFAC1_250023800.1-p1 | transcript=CFAC1_250023800.1 | gene=CFAC1_250023800 | organism=Crithidia_fasciculata_strain_Cf-Cl | gene_product=The ARF-like 2 binding protein BART, putative | transcript_product=The ARF-like 2 binding protein BART, putative | locat	4	2	3	9	7	9	4	2	3	9	7	9	4	9	4	2	3	9	7	9	49.108	0	218.67	By MS/MS	By MS/MS	By MS/MS	By MS/MS	By MS/MS	By MS/MS	15.2	6	10.2	34.4	28.5	36.4	167790000	108520000	88504000	1061800000	861000000	1110500000	9321400	6029000
1747	CFAC1_180027200.1-p1	CFAC1_180027200.1-p1	21	21	20	CFAC1_180027200.1-p1 | transcript=CFAC1_180027200.1 | gene=CFAC1_180027200 | organism=Crithidia_fasciculata_strain_Cf-Cl | gene_product=acyl-coenzyme a dehydrogenase, putative | transcript_product=acyl-coenzyme a dehydrogenase, putative | location=CfaC1_18	11	8	10	16	18	12	11	8	10	16	18	12	11	18	10	8	10	15	18	12	45.276	0	323.31	By MS/MS	By MS/MS	By MS/MS	By MS/MS	By MS/MS	By MS/MS	38.5	26	33.4	60.1	54.1	43.8	1704300000	785070000	1037500000	18241000000	13257000000	6617300000	89699000	41319000
4251	CFAC1_290029200.1-p1	CFAC1_290029200.1-p1	11	11	11	CFAC1_290029200.1-p1 | transcript=CFAC1_290029200.1 | gene=CFAC1_290029200 | organism=Crithidia_fasciculata_strain_Cf-Cl | gene_product=malate dehydrogenase, putative | transcript_product=malate dehydrogenase, putative | location=CfaC1_29:709135-710106(+)	3	4	4	9	8	7	3	4	4	9	8	7	4	9	3	4	4	9	8	7	35.106	0	91.951	By MS/MS	By MS/MS	By matching	By MS/MS	By MS/MS	By MS/MS	11.5	16.7	15.5	42.7	40.6	26.6	81033000	50114000	107630000	1190900000	1003300000	840370000	4501900	2784100
144	CFAC1_020020500.1-p1	CFAC1_020020500.1-p1	16	16	16	CFAC1_020020500.1-p1 | transcript=CFAC1_020020500.1 | gene=CFAC1_020020500 | organism=Crithidia_fasciculata_strain_Cf-Cl | gene_product=MORN repeat, putative | transcript_product=MORN repeat, putative | location=CfaC1_02:427649-429787(-) | protein_length=7	2	1	7	12	9	8	2	1	7	12	9	8	7	12	2	1	7	12	9	8	79.079	0	104.25	By MS/MS	By matching	By MS/MS	By MS/MS	By MS/MS	By MS/MS	3.7	1.4	13.8	22.6	20.6	16	19463000	16709000	121390000	479440000	444480000	317120000	526030	451600
2602	CFAC1_230018700.1-p1	CFAC1_230018700.1-p1	12	12	12	CFAC1_230018700.1-p1 | transcript=CFAC1_230018700.1 | gene=CFAC1_230018700 | organism=Crithidia_fasciculata_strain_Cf-Cl | gene_product=O-methyltransferase, putative | transcript_product=O-methyltransferase, putative | location=CfaC1_23:342767-343462(+) |	4	6	4	11	12	10	4	6	4	11	12	10	6	12	4	6	4	11	12	10	25.704	0	308.47	By MS/MS	By MS/MS	By MS/MS	By MS/MS	By MS/MS	By MS/MS	19	35.5	26	63.2	67.5	60.2	699260000	601760000	260610000	2681500000	3901400000	2118500000	46617000	40118000
3730	CFAC1_270062900.1-p1	CFAC1_270062900.1-p1	20	20	20	CFAC1_270062900.1-p1 | transcript=CFAC1_270062900.1 | gene=CFAC1_270062900 | organism=Crithidia_fasciculata_strain_Cf-Cl | gene_product=hypothetical protein | transcript_product=hypothetical protein | location=CfaC1_27:1814211-1815677(-) | protein_length=4	5	4	4	16	16	17	5	4	4	16	16	17	5	17	5	4	4	16	16	17	49.97	0	323.31	By MS/MS	By MS/MS	By MS/MS	By MS/MS	By MS/MS	By MS/MS	21.1	19.9	19.9	68	66	73.6	525440000	589320000	361750000	6600100000	8790900000	8640900000	30908000	34666000
2817	CFAC1_240014600.1-p1	CFAC1_240014600.1-p1	9	9	9	CFAC1_240014600.1-p1 | transcript=CFAC1_240014600.1 | gene=CFAC1_240014600 | organism=Crithidia_fasciculata_strain_Cf-Cl | gene_product=hypothetical protein, conserved | transcript_product=hypothetical protein, conserved | location=CfaC1_24:300107-301738(-	2	2	3	8	8	5	2	2	3	8	8	5	3	8	2	2	3	8	8	5	56.26	0	73.328	By MS/MS	By MS/MS	By MS/MS	By MS/MS	By MS/MS	By MS/MS	4.4	4.4	6.1	23.2	23.2	12.2	79825000	64784000	45814000	701630000	886870000	587900000	4434700	3599100
4357	CFAC1_290050800.1-p1	CFAC1_290050800.1-p1	9	9	9	CFAC1_290050800.1-p1 | transcript=CFAC1_290050800.1 | gene=CFAC1_290050800 | organism=Crithidia_fasciculata_strain_Cf-Cl | gene_product=Thioredoxin, putative | transcript_product=Thioredoxin, putative | location=CfaC1_29:1421708-1423060(-) | protein_length	1	3	4	7	7	6	1	3	4	7	7	6	4	7	1	3	4	7	7	6	48.833	0	69.179	By MS/MS	By MS/MS	By MS/MS	By MS/MS	By MS/MS	By MS/MS	2.7	10	13.8	24.4	21.3	19.1	23212000	47777000	142030000	1264300000	359550000	726260000	1160600	2388800
2504	CFAC1_220042400.1-p1	CFAC1_220042400.1-p1	10	10	10	CFAC1_220042400.1-p1 | transcript=CFAC1_220042400.1 | gene=CFAC1_220042400 | organism=Crithidia_fasciculata_strain_Cf-Cl | gene_product=hypothetical protein, conserved | transcript_product=hypothetical protein, conserved | location=CfaC1_22:1118579-1120054	1	2	1	9	7	7	1	2	1	9	7	7	2	9	1	2	1	9	7	7	53.846	0	129.75	By MS/MS	By MS/MS	By MS/MS	By MS/MS	By MS/MS	By MS/MS	2.2	5.3	2.2	23.8	17.7	18.3	28744000	39995000	38729000	929750000	827390000	828140000	1437200	1999700
3555	CFAC1_270006900.1-p1	CFAC1_270006900.1-p1	14	14	14	CFAC1_270006900.1-p1 | transcript=CFAC1_270006900.1 | gene=CFAC1_270006900 | organism=Crithidia_fasciculata_strain_Cf-Cl | gene_product=hypothetical protein, conserved | transcript_product=hypothetical protein, conserved | location=CfaC1_27:49227-50708(-)	2	3	6	12	13	11	2	3	6	12	13	11	6	13	2	3	6	12	13	11	55.81	0	124.18	By matching	By MS/MS	By MS/MS	By MS/MS	By MS/MS	By MS/MS	5.5	7.5	21.7	39.4	42.8	35.9	91829000	99735000	99236000	909550000	844820000	503760000	4174100	4533400
1232	CFAC1_140013700.1-p1	CFAC1_140013700.1-p1	12	12	12	CFAC1_140013700.1-p1 | transcript=CFAC1_140013700.1 | gene=CFAC1_140013700 | organism=Crithidia_fasciculata_strain_Cf-Cl | gene_product=peroxisomal enoyl-coa hydratase, putative | transcript_product=peroxisomal enoyl-coa hydratase, putative | location=CfaC	1	2	3	10	10	8	1	2	3	10	10	8	3	10	1	2	3	10	10	8	34.079	0	58.371	By MS/MS	By MS/MS	By MS/MS	By MS/MS	By MS/MS	By MS/MS	6.3	6.3	12.2	34.5	33.5	27.6	34386000	135310000	86926000	1009100000	990890000	592000000	1809800	7121700
3449	CFAC1_260045600.1-p1	CFAC1_260045600.1-p1	3	3	3	CFAC1_260045600.1-p1 | transcript=CFAC1_260045600.1 | gene=CFAC1_260045600 | organism=Crithidia_fasciculata_strain_Cf-Cl | gene_product=Uncharacterised ACR, YagE family COG1723, putative | transcript_product=Uncharacterised ACR, YagE family COG1723, putati	0	1	0	1	2	1	0	1	0	1	2	1	1	2	0	1	0	1	2	1	83.068	0	5.2041		By MS/MS		By MS/MS	By MS/MS	By matching	0	1.6	0	2.8	4.5	2.8	0	4638800	0	1585000	18643000	836750	0	210860
940	CFAC1_110020800.1-p1	CFAC1_110020800.1-p1	2	2	2	CFAC1_110020800.1-p1 | transcript=CFAC1_110020800.1 | gene=CFAC1_110020800 | organism=Crithidia_fasciculata_strain_Cf-Cl | gene_product=hypothetical protein, conserved | transcript_product=hypothetical protein, conserved | location=CfaC1_11:471314-471937(-	2	1	1	2	1	1	2	1	1	2	1	1	2	2	2	1	1	2	1	1	22.901	0	5.4814	By MS/MS	By MS/MS	By MS/MS	By MS/MS	By MS/MS	By MS/MS	10.1	6.8	6.8	10.1	3.4	3.4	45302000	0	0	11391000	15487000	9747900	5662700	0
3432	CFAC1_260039500.1-p1	CFAC1_260039500.1-p1	2	2	2	CFAC1_260039500.1-p1 | transcript=CFAC1_260039500.1 | gene=CFAC1_260039500 | organism=Crithidia_fasciculata_strain_Cf-Cl | gene_product=hypothetical protein | transcript_product=hypothetical protein | location=CfaC1_26:954834-971857(+) | protein_length=567	0	0	0	2	1	1	0	0	0	2	1	1	0	2	0	0	0	2	1	1	609.07	0.0077079	1.8014				By matching	By MS/MS	By MS/MS	0	0	0	0.4	0.2	0.2	0	0	0	26668000	12280000	21823000	0	0
3327	CFAC1_260018800.1-p1	CFAC1_260018800.1-p1	3	3	3	CFAC1_260018800.1-p1 | transcript=CFAC1_260018800.1 | gene=CFAC1_260018800 | organism=Crithidia_fasciculata_strain_Cf-Cl | gene_product=hypothetical protein | transcript_product=hypothetical protein | location=CfaC1_26:368837-373518(-) | protein_length=156	0	0	0	2	1	2	0	0	0	2	1	2	0	2	0	0	0	2	1	2	167.23	0.00022889	3.9722				By MS/MS	By MS/MS	By MS/MS	0	0	0	1.3	0.7	1.3	0	0	0	20816000	15037000	25274000	0	0
1835	CFAC1_190019300.1-p1	CFAC1_190019300.1-p1	3	3	3	CFAC1_190019300.1-p1 | transcript=CFAC1_190019300.1 | gene=CFAC1_190019300 | organism=Crithidia_fasciculata_strain_Cf-Cl | gene_product=hypothetical protein, conserved | transcript_product=hypothetical protein, conserved | location=CfaC1_19:379743-385712(+	0	0	0	2	1	3	0	0	0	2	1	3	0	3	0	0	0	2	1	3	203.93	0	5.6684				By MS/MS	By MS/MS	By MS/MS	0	0	0	0.8	0.5	1.8	0	0	0	29909000	10834000	34966000	0	0
4939	CFAC1_300096300.1-p1	CFAC1_300096300.1-p1	3	3	3	CFAC1_300096300.1-p1 | transcript=CFAC1_300096300.1 | gene=CFAC1_300096300 | organism=Crithidia_fasciculata_strain_Cf-Cl | gene_product=hypothetical protein, conserved | transcript_product=hypothetical protein, conserved | location=CfaC1_30:2659093-2659677	0	0	1	2	3	2	0	0	1	2	3	2	1	3	0	0	1	2	3	2	21.034	0.00023261	4.3389			By matching	By MS/MS	By MS/MS	By MS/MS	0	0	5.2	12.4	22.2	14.9	0	0	24516000	27555000	39273000	20463000	0	0
4225	CFAC1_290023900.1-p1	CFAC1_290023900.1-p1	5	5	5	CFAC1_290023900.1-p1 | transcript=CFAC1_290023900.1 | gene=CFAC1_290023900 | organism=Crithidia_fasciculata_strain_Cf-Cl | gene_product=hypothetical protein, conserved | transcript_product=hypothetical protein, conserved | location=CfaC1_29:549319-553539(+	0	0	1	2	1	3	0	0	1	2	1	3	1	3	0	0	1	2	1	3	153.07	0.00022946	4.0287			By MS/MS	By MS/MS	By MS/MS	By MS/MS	0	0	2	1.7	0.7	3.1	0	0	38885000	40837000	17353000	32559000	0	0
2411	CFAC1_220024700.1-p1	CFAC1_220024700.1-p1	4	4	4	CFAC1_220024700.1-p1 | transcript=CFAC1_220024700.1 | gene=CFAC1_220024700 | organism=Crithidia_fasciculata_strain_Cf-Cl | gene_product=hypothetical protein, conserved | transcript_product=hypothetical protein, conserved | location=CfaC1_22:586528-587598(+	1	0	0	2	3	2	1	0	0	2	3	2	1	3	1	0	0	2	3	2	39.938	0	11.28	By MS/MS			By MS/MS	By MS/MS	By MS/MS	2	0	0	6.7	9	8.7	0	0	0	37823000	34599000	20806000	0	0
2073	CFAC1_200029000.1-p1	CFAC1_200029000.1-p1	4	4	4	CFAC1_200029000.1-p1 | transcript=CFAC1_200029000.1 | gene=CFAC1_200029000 | organism=Crithidia_fasciculata_strain_Cf-Cl | gene_product=Leucine rich repeat/Leucine Rich Repeat, putative | transcript_product=Leucine rich repeat/Leucine Rich Repeat, putative	0	0	0	3	1	2	0	0	0	3	1	2	0	3	0	0	0	3	1	2	54.01	0	13.597				By MS/MS	By MS/MS	By MS/MS	0	0	0	9.4	3.8	11.2	0	0	0	58006000	6760800	32673000	0	0
3517	CFAC1_260057700.1-p1	CFAC1_260057700.1-p1	2	2	2	CFAC1_260057700.1-p1 | transcript=CFAC1_260057700.1 | gene=CFAC1_260057700 | organism=Crithidia_fasciculata_strain_Cf-Cl | gene_product=Ankyrin repeats (3 copies), putative | transcript_product=Ankyrin repeats (3 copies), putative | location=CfaC1_26:14749	0	0	0	2	1	1	0	0	0	2	1	1	0	2	0	0	0	2	1	1	45.404	0	4.99				By MS/MS	By MS/MS	By MS/MS	0	0	0	7.3	4.6	4.6	0	0	0	32261000	52083000	20131000	0	0
2064	CFAC1_200027400.1-p1	CFAC1_200027400.1-p1	4	4	4	CFAC1_200027400.1-p1 | transcript=CFAC1_200027400.1 | gene=CFAC1_200027400 | organism=Crithidia_fasciculata_strain_Cf-Cl | gene_product=hypothetical protein, conserved | transcript_product=hypothetical protein, conserved | location=CfaC1_20:830630-837445(-	2	0	0	1	1	2	2	0	0	1	1	2	2	2	2	0	0	1	1	2	246.68	0	17.929	By MS/MS			By MS/MS	By MS/MS	By MS/MS	1.5	0	0	0.7	0.7	1.1	21930000	0	0	78795000	22346000	38471000	176860	0
1649	CFAC1_170031300.1-p1	CFAC1_170031300.1-p1	7	4	4	CFAC1_170031300.1-p1 | transcript=CFAC1_170031300.1 | gene=CFAC1_170031300 | organism=Crithidia_fasciculata_strain_Cf-Cl | gene_product=N-acyl-L-amino acid amidohydrolase, putative | transcript_product=N-acyl-L-amino acid amidohydrolase, putative | locatio	5	5	3	5	5	5	2	2	0	2	2	2	2	2	2	2	0	2	2	2	42.532	0	17.659	By MS/MS	By MS/MS	By matching	By MS/MS	By MS/MS	By MS/MS	17.5	17.5	8.9	20.1	20.1	18.8	66110000	52097000	0	53827000	58155000	17079000	3888800	3064600
3676	CFAC1_270046500.1-p1	CFAC1_270046500.1-p1	3	3	3	CFAC1_270046500.1-p1 | transcript=CFAC1_270046500.1 | gene=CFAC1_270046500 | organism=Crithidia_fasciculata_strain_Cf-Cl | gene_product=Thioredoxin-like, putative | transcript_product=Thioredoxin-like, putative | location=CfaC1_27:1314422-1315678(-) | prot	0	0	0	3	2	2	0	0	0	3	2	2	0	3	0	0	0	3	2	2	46.947	0	25.297				By MS/MS	By MS/MS	By MS/MS	0	0	0	14.4	11.5	8.4	0	0	0	25034000	71091000	19573000	0	0
4106	CFAC1_280076100.1-p1	CFAC1_280076100.1-p1	3	3	3	CFAC1_280076100.1-p1 | transcript=CFAC1_280076100.1 | gene=CFAC1_280076100 | organism=Crithidia_fasciculata_strain_Cf-Cl | gene_product=hypothetical protein, conserved | transcript_product=hypothetical protein, conserved | location=CfaC1_28:2057855-2058448	1	0	1	3	1	1	1	0	1	3	1	1	1	3	1	0	1	3	1	1	21.968	0.00022178	3.3031	By matching		By MS/MS	By MS/MS	By MS/MS	By MS/MS	7.6	0	7.6	18.8	4.6	4.6	18371000	0	19572000	71059000	20747000	24321000	1531000	0
1462	CFAC1_160018700.1-p1	CFAC1_160018700.1-p1	2	2	2	CFAC1_160018700.1-p1 | transcript=CFAC1_160018700.1 | gene=CFAC1_160018700 | organism=Crithidia_fasciculata_strain_Cf-Cl | gene_product=hypothetical protein, conserved | transcript_product=hypothetical protein, conserved | location=CfaC1_16:390711-391394(+	0	0	0	2	1	1	0	0	0	2	1	1	0	2	0	0	0	2	1	1	25.53	0	6.2156				By MS/MS	By MS/MS	By MS/MS	0	0	0	10.6	4.4	4.4	0	0	0	48112000	36258000	35406000	0	0
3473	CFAC1_260050300.1-p1	CFAC1_260050300.1-p1	2	2	2	CFAC1_260050300.1-p1 | transcript=CFAC1_260050300.1 | gene=CFAC1_260050300 | organism=Crithidia_fasciculata_strain_Cf-Cl | gene_product=hypothetical protein, conserved | transcript_product=hypothetical protein, conserved | location=CfaC1_26:1278778-1280844	0	0	0	2	1	2	0	0	0	2	1	2	0	2	0	0	0	2	1	2	73.64	0	6.3491				By MS/MS	By MS/MS	By MS/MS	0	0	0	5.8	2.5	5.8	0	0	0	28572000	52566000	44941000	0	0
2094	CFAC1_200032000.1-p1	CFAC1_200032000.1-p1	6	6	6	CFAC1_200032000.1-p1 | transcript=CFAC1_200032000.1 | gene=CFAC1_200032000 | organism=Crithidia_fasciculata_strain_Cf-Cl | gene_product=Acyltransferase, putative | transcript_product=Acyltransferase, putative | location=CfaC1_20:997556-998815(+) | protein_	1	0	0	3	3	4	1	0	0	3	3	4	1	4	1	0	0	3	3	4	47.647	0	11.259	By MS/MS			By MS/MS	By MS/MS	By MS/MS	2.4	0	0	12.6	12.6	11.2	120200000	0	0	59745000	60377000	32648000	5226300	0
3430	CFAC1_260039300.1-p1	CFAC1_260039300.1-p1	3	3	3	CFAC1_260039300.1-p1 | transcript=CFAC1_260039300.1 | gene=CFAC1_260039300 | organism=Crithidia_fasciculata_strain_Cf-Cl | gene_product=DNAJ domain protein, putative | transcript_product=DNAJ domain protein, putative | location=CfaC1_26:948257-951463(+) |	1	0	0	1	2	2	1	0	0	1	2	2	1	2	1	0	0	1	2	2	109.9	0	7.7701	By MS/MS			By MS/MS	By MS/MS	By MS/MS	1	0	0	1.6	2.6	3.7	16818000	0	0	50163000	81635000	56956000	373740	0
4977	CFAC1_300103200.1-p1	CFAC1_300103200.1-p1	4	4	4	CFAC1_300103200.1-p1 | transcript=CFAC1_300103200.1 | gene=CFAC1_300103200 | organism=Crithidia_fasciculata_strain_Cf-Cl | gene_product=folate/biopterin transporter, putative | transcript_product=folate/biopterin transporter, putative | location=CfaC1_30:2	0	0	0	3	3	4	0	0	0	3	3	4	0	4	0	0	0	3	3	4	66.591	0	83.698				By MS/MS	By MS/MS	By MS/MS	0	0	0	7.8	7.8	13.3	0	0	0	31787000	59711000	69327000	0	0
2787	CFAC1_240006600.1-p1	CFAC1_240006600.1-p1	6	6	6	CFAC1_240006600.1-p1 | transcript=CFAC1_240006600.1 | gene=CFAC1_240006600 | organism=Crithidia_fasciculata_strain_Cf-Cl | gene_product=hypothetical protein, conserved | transcript_product=hypothetical protein, conserved | location=CfaC1_24:35290-36858(-)	3	0	0	2	2	3	3	0	0	2	2	3	3	3	3	0	0	2	2	3	59.016	0	31.737	By MS/MS			By MS/MS	By MS/MS	By MS/MS	6.5	0	0	4.2	5.6	6.3	112690000	0	0	61774000	35449000	70313000	3521500	0
171	CFAC1_030006000.1-p1	CFAC1_030006000.1-p1	4	4	4	CFAC1_030006000.1-p1 | transcript=CFAC1_030006000.1 | gene=CFAC1_030006000 | organism=Crithidia_fasciculata_strain_Cf-Cl | gene_product=folate/biopterin transporter, putative | transcript_product=folate/biopterin transporter, putative | location=CfaC1_03:4	0	0	0	2	2	2	0	0	0	2	2	2	0	2	0	0	0	2	2	2	72.08	0	9.8484				By MS/MS	By MS/MS	By MS/MS	0	0	0	3.5	4.6	4.1	0	0	0	79408000	25523000	64004000	0	0
3807	CFAC1_280014800.1-p1	CFAC1_280014800.1-p1	5	5	5	CFAC1_280014800.1-p1 | transcript=CFAC1_280014800.1 | gene=CFAC1_280014800 | organism=Crithidia_fasciculata_strain_Cf-Cl | gene_product=BRE1 E3 ubiquitin ligase, putative | transcript_product=BRE1 E3 ubiquitin ligase, putative | location=CfaC1_28:247601-25	0	0	0	2	2	4	0	0	0	2	2	4	0	4	0	0	0	2	2	4	100.84	0	13.04				By matching	By MS/MS	By MS/MS	0	0	0	2.3	3.3	5.4	0	0	0	34005000	49116000	124590000	0	0
2795	CFAC1_240008100.1-p1	CFAC1_240008100.1-p1	3	3	3	CFAC1_240008100.1-p1 | transcript=CFAC1_240008100.1 | gene=CFAC1_240008100 | organism=Crithidia_fasciculata_strain_Cf-Cl | gene_product=Ring finger containing protein, putative | transcript_product=Ring finger containing protein, putative | location=CfaC1_	2	2	1	1	1	1	2	2	1	1	1	1	2	1	2	2	1	1	1	1	50.654	0	5.7212	By MS/MS	By MS/MS	By MS/MS	By MS/MS	By MS/MS	By MS/MS	8.2	7.3	1.8	2.7	2.7	2.7	26888000	64185000	23187000	69984000	35346000	75747000	995870	2377200
4733	CFAC1_300056400.1-p1	CFAC1_300056400.1-p1	5	5	5	CFAC1_300056400.1-p1 | transcript=CFAC1_300056400.1 | gene=CFAC1_300056400 | organism=Crithidia_fasciculata_strain_Cf-Cl | gene_product=IQ calmodulin-binding motif containing protein, putative | transcript_product=IQ calmodulin-binding motif containing pro	0	0	0	2	2	3	0	0	0	2	2	3	0	3	0	0	0	2	2	3	205.97	0	12.323				By MS/MS	By MS/MS	By MS/MS	0	0	0	2.4	3.4	3.5	0	0	0	56137000	40646000	73659000	0	0
4987	CFAC1_300105600.1-p1	CFAC1_300105600.1-p1	4	4	4	CFAC1_300105600.1-p1 | transcript=CFAC1_300105600.1 | gene=CFAC1_300105600 | organism=Crithidia_fasciculata_strain_Cf-Cl | gene_product=Dynein heavy chain and region D6 of dynein motor/Ankyrin repeats (3 copies), putative | transcript_product=Dynein heavy	0	0	0	2	2	3	0	0	0	2	2	3	0	3	0	0	0	2	2	3	38.687	0	14.553				By MS/MS	By MS/MS	By MS/MS	0	0	0	9.8	8.6	12.4	0	0	0	27093000	98220000	53918000	0	0
863	CFAC1_100025900.1-p1	CFAC1_100025900.1-p1	5	5	5	CFAC1_100025900.1-p1 | transcript=CFAC1_100025900.1 | gene=CFAC1_100025900 | organism=Crithidia_fasciculata_strain_Cf-Cl | gene_product=WD domain, G-beta repeat, putative | transcript_product=WD domain, G-beta repeat, putative | location=CfaC1_10:625302-62	1	0	0	2	2	2	1	0	0	2	2	2	1	2	1	0	0	2	2	2	58.136	0	16.664	By MS/MS			By MS/MS	By MS/MS	By MS/MS	1.9	0	0	4.8	5.8	4.8	21969000	0	0	83608000	45035000	53903000	757560	0
1443	CFAC1_160013800.1-p1	CFAC1_160013800.1-p1	6	6	6	CFAC1_160013800.1-p1 | transcript=CFAC1_160013800.1 | gene=CFAC1_160013800 | organism=Crithidia_fasciculata_strain_Cf-Cl | gene_product=Soluble NSF attachment protein, SNAP, putative | transcript_product=Soluble NSF attachment protein, SNAP, putative | loc	0	0	0	4	5	3	0	0	0	4	5	3	0	5	0	0	0	4	5	3	86.017	0	12.981				By MS/MS	By MS/MS	By MS/MS	0	0	0	7.8	9.8	4.5	0	0	0	35338000	83677000	75734000	0	0
2701	CFAC1_230038900.1-p1	CFAC1_230038900.1-p1	5	5	5	CFAC1_230038900.1-p1 | transcript=CFAC1_230038900.1 | gene=CFAC1_230038900 | organism=Crithidia_fasciculata_strain_Cf-Cl | gene_product=Retinoic acid induced 16-like protein, putative | transcript_product=Retinoic acid induced 16-like protein, putative | l	1	1	0	2	3	2	1	1	0	2	3	2	1	3	1	1	0	2	3	2	113.01	0	14.494	By matching	By MS/MS		By MS/MS	By MS/MS	By MS/MS	1.3	1.3	0	2.6	4	2.2	10637000	16186000	0	99744000	33429000	244010000	236380	359690
3358	CFAC1_260024500.1-p1	CFAC1_260024500.1-p1	5	5	5	CFAC1_260024500.1-p1 | transcript=CFAC1_260024500.1 | gene=CFAC1_260024500 | organism=Crithidia_fasciculata_strain_Cf-Cl | gene_product=Ciliary BBSome complex subunit 2, N-terminal/Ciliary BBSome complex subunit 2, middle region/Ciliary BBSome complex subu	0	0	1	4	4	1	0	0	1	4	4	1	1	4	0	0	1	4	4	1	88.782	0	7.4402			By matching	By MS/MS	By MS/MS	By MS/MS	0	0	1.1	4.7	5.6	1.3	0	0	14166000	90333000	75520000	30604000	0	0
3215	CFAC1_250050300.1-p1	CFAC1_250050300.1-p1	2	2	2	CFAC1_250050300.1-p1 | transcript=CFAC1_250050300.1 | gene=CFAC1_250050300 | organism=Crithidia_fasciculata_strain_Cf-Cl | gene_product=hypothetical protein, conserved | transcript_product=hypothetical protein, conserved | location=CfaC1_25:1334364-1335401	0	0	0	1	2	1	0	0	0	1	2	1	0	2	0	0	0	1	2	1	36.588	0.0081004	1.7605				By MS/MS	By MS/MS	By matching	0	0	0	4.9	8.4	4.9	0	0	0	61190000	80863000	53637000	0	0
4876	CFAC1_300086100.1-p1	CFAC1_300086100.1-p1	3	3	3	CFAC1_300086100.1-p1 | transcript=CFAC1_300086100.1 | gene=CFAC1_300086100 | organism=Crithidia_fasciculata_strain_Cf-Cl | gene_product=unspecified product | transcript_product=unspecified product | location=CfaC1_30:2349461-2351593(-) | protein_length=710	0	0	0	3	1	2	0	0	0	3	1	2	0	3	0	0	0	3	1	2	74.951	0	13.523				By MS/MS	By MS/MS	By MS/MS	0	0	0	7	4.1	3	0	0	0	132740000	43350000	37754000	0	0
4403	CFAC1_290059000.1-p1	CFAC1_290059000.1-p1	5	5	5	CFAC1_290059000.1-p1 | transcript=CFAC1_290059000.1 | gene=CFAC1_290059000 | organism=Crithidia_fasciculata_strain_Cf-Cl | gene_product=hypothetical protein, conserved | transcript_product=hypothetical protein, conserved | location=CfaC1_29:1696014-1697279	0	0	1	3	3	1	0	0	1	3	3	1	1	3	0	0	1	3	3	1	46.63	0	17.117			By MS/MS	By MS/MS	By MS/MS	By MS/MS	0	0	3.1	10.2	10.2	3.1	0	0	0	143670000	78382000	18488000	0	0
78	CFAC1_020006500.1-p1	CFAC1_020006500.1-p1	5	5	5	CFAC1_020006500.1-p1 | transcript=CFAC1_020006500.1 | gene=CFAC1_020006500 | organism=Crithidia_fasciculata_strain_Cf-Cl | gene_product=paraflagellar rod component par4, putative | transcript_product=paraflagellar rod component par4, putative | location=Cf	0	0	0	2	3	4	0	0	0	2	3	4	0	4	0	0	0	2	3	4	66.494	0	17.612				By matching	By MS/MS	By MS/MS	0	0	0	3.8	7.1	8.8	0	0	0	56484000	41749000	124340000	0	0
620	CFAC1_080008900.1-p1	CFAC1_080008900.1-p1	4	4	4	CFAC1_080008900.1-p1 | transcript=CFAC1_080008900.1 | gene=CFAC1_080008900 | organism=Crithidia_fasciculata_strain_Cf-Cl | gene_product=hypothetical protein, conserved | transcript_product=hypothetical protein, conserved | location=CfaC1_08:140461-142185(-	0	0	1	3	2	1	0	0	1	3	2	1	1	3	0	0	1	3	2	1	63.896	0	4.7651			By matching	By MS/MS	By MS/MS	By MS/MS	0	0	1.9	7.3	6.8	3.1	0	0	12627000	73777000	290470000	21391000	0	0
2095	CFAC1_200032200.1-p1	CFAC1_200032200.1-p1	3	3	3	CFAC1_200032200.1-p1 | transcript=CFAC1_200032200.1 | gene=CFAC1_200032200 | organism=Crithidia_fasciculata_strain_Cf-Cl | gene_product=35-cyclic nucleotide phosphodiesterase, putative | transcript_product=35-cyclic nucleotide phosphodiesterase, putati	0	0	0	3	1	1	0	0	0	3	1	1	0	3	0	0	0	3	1	1	79.305	0.00022732	3.8655				By MS/MS	By MS/MS	By MS/MS	0	0	0	6.6	1.4	1.4	0	0	0	115340000	53767000	59012000	0	0
2638	CFAC1_230026900.1-p1	CFAC1_230026900.1-p1	4	4	4	CFAC1_230026900.1-p1 | transcript=CFAC1_230026900.1 | gene=CFAC1_230026900 | organism=Crithidia_fasciculata_strain_Cf-Cl | gene_product=hypothetical protein, conserved | transcript_product=hypothetical protein, conserved | location=CfaC1_23:578847-579800(+	0	0	0	3	2	3	0	0	0	3	2	3	0	3	0	0	0	3	2	3	35.317	0	29.845				By MS/MS	By MS/MS	By MS/MS	0	0	0	15.1	9.8	15.1	0	0	0	104490000	30912000	97110000	0	0
4166	CFAC1_290010800.1-p1	CFAC1_290010800.1-p1	4	4	4	CFAC1_290010800.1-p1 | transcript=CFAC1_290010800.1 | gene=CFAC1_290010800 | organism=Crithidia_fasciculata_strain_Cf-Cl | gene_product=Leucine Rich repeat, putative | transcript_product=Leucine Rich repeat, putative | location=CfaC1_29:132532-133941(-) |	0	1	0	3	2	1	0	1	0	3	2	1	1	3	0	1	0	3	2	1	49.674	0	14.881		By MS/MS		By MS/MS	By MS/MS	By MS/MS	0	2.1	0	11.1	6	2.1	0	0	0	154430000	76165000	31245000	0	0
465	CFAC1_060010500.1-p1	CFAC1_060010500.1-p1	9	9	9	CFAC1_060010500.1-p1 | transcript=CFAC1_060010500.1 | gene=CFAC1_060010500 | organism=Crithidia_fasciculata_strain_Cf-Cl | gene_product=TLD domain protein, conserved | transcript_product=TLD domain protein, conserved | location=CfaC1_06:174555-179729(+) |	1	1	1	5	4	3	1	1	1	5	4	3	1	5	1	1	1	5	4	3	180.55	0	22.099	By MS/MS	By MS/MS	By matching	By MS/MS	By MS/MS	By MS/MS	0.9	0.8	0.9	5	3.1	2.1	23300000	0	20280000	160030000	50592000	51407000	416080	0
409	CFAC1_050021800.1-p1	CFAC1_050021800.1-p1	3	3	3	CFAC1_050021800.1-p1 | transcript=CFAC1_050021800.1 | gene=CFAC1_050021800 | organism=Crithidia_fasciculata_strain_Cf-Cl | gene_product=hypothetical protein, conserved | transcript_product=hypothetical protein, conserved | location=CfaC1_05:476431-478638(-	0	0	1	2	3	2	0	0	1	2	3	2	1	3	0	0	1	2	3	2	81.644	0	17.415			By MS/MS	By matching	By MS/MS	By MS/MS	0	0	2.4	5.2	7.6	5.2	0	0	16340000	66845000	110150000	86664000	0	0
3981	CFAC1_280050700.1-p1	CFAC1_280050700.1-p1	4	4	4	CFAC1_280050700.1-p1 | transcript=CFAC1_280050700.1 | gene=CFAC1_280050700 | organism=Crithidia_fasciculata_strain_Cf-Cl | gene_product=elongation factor-2 kinase-like protein | transcript_product=elongation factor-2 kinase-like protein | location=CfaC1_28	1	0	0	3	3	3	1	0	0	3	3	3	1	3	1	0	0	3	3	3	74.96	0	20.161	By MS/MS			By MS/MS	By MS/MS	By MS/MS	2.5	0	0	6.1	8.1	6.1	0	0	0	100390000	74026000	92847000	0	0
1148	CFAC1_130022800.1-p1	CFAC1_130022800.1-p1	3	3	3	CFAC1_130022800.1-p1 | transcript=CFAC1_130022800.1 | gene=CFAC1_130022800 | organism=Crithidia_fasciculata_strain_Cf-Cl | gene_product=Cytochrome b5-like Heme/Steroid binding domain containing protein, putative | transcript_product=Cytochrome b5-like Heme	0	0	0	2	1	3	0	0	0	2	1	3	0	3	0	0	0	2	1	3	25.745	0	8.2205				By MS/MS	By MS/MS	By MS/MS	0	0	0	14.7	9.8	20	0	0	0	71749000	27196000	183000000	0	0
2272	CFAC1_210037100.1-p1	CFAC1_210037100.1-p1	3	3	3	CFAC1_210037100.1-p1 | transcript=CFAC1_210037100.1 | gene=CFAC1_210037100 | organism=Crithidia_fasciculata_strain_Cf-Cl | gene_product=LIM domain containing protein, putative | transcript_product=LIM domain containing protein, putative | location=CfaC1_21	0	0	1	1	3	2	0	0	1	1	3	2	1	3	0	0	1	1	3	2	37.357	0	7.7469			By MS/MS	By MS/MS	By MS/MS	By MS/MS	0	0	7.1	7.1	23.9	11.7	0	0	0	45313000	132840000	96823000	0	0
4801	CFAC1_300073000.1-p1	CFAC1_300073000.1-p1	7	7	7	CFAC1_300073000.1-p1 | transcript=CFAC1_300073000.1 | gene=CFAC1_300073000 | organism=Crithidia_fasciculata_strain_Cf-Cl | gene_product=WD domain, G-beta repeat, putative | transcript_product=WD domain, G-beta repeat, putative | location=CfaC1_30:1966251-1	0	0	0	5	4	4	0	0	0	5	4	4	0	5	0	0	0	5	4	4	202.96	0	55.866				By MS/MS	By MS/MS	By MS/MS	0	0	0	3.5	3.5	3.4	0	0	0	123010000	82021000	77950000	0	0
2128	CFAC1_210006100.1-p1	CFAC1_210006100.1-p1	4	4	4	CFAC1_210006100.1-p1 | transcript=CFAC1_210006100.1 | gene=CFAC1_210006100 | organism=Crithidia_fasciculata_strain_Cf-Cl | gene_product=Calmodulin-binding, putative | transcript_product=Calmodulin-binding, putative | location=CfaC1_21:21094-21936(+) | prot	0	1	0	4	1	3	0	1	0	4	1	3	1	4	0	1	0	4	1	3	30.678	0	10.016		By MS/MS		By MS/MS	By MS/MS	By MS/MS	0	3.9	0	17.1	5	13.6	0	0	0	151450000	35581000	97602000	0	0
165	CFAC1_020023800.1-p1	CFAC1_020023800.1-p1	10	10	10	CFAC1_020023800.1-p1 | transcript=CFAC1_020023800.1 | gene=CFAC1_020023800 | organism=Crithidia_fasciculata_strain_Cf-Cl | gene_product=Repeat of unknown function (DUF1126), putative | transcript_product=Repeat of unknown function (DUF1126), putative | loc	2	2	0	4	6	2	2	2	0	4	6	2	2	6	2	2	0	4	6	2	94.212	0	24.898	By MS/MS	By MS/MS		By MS/MS	By MS/MS	By MS/MS	3.8	5.5	0	6.7	9.7	4	214090000	33197000	0	130570000	147030000	28459000	5352200	829920
1675	CFAC1_180009800.1-p1	CFAC1_180009800.1-p1	3	3	3	CFAC1_180009800.1-p1 | transcript=CFAC1_180009800.1 | gene=CFAC1_180009800 | organism=Crithidia_fasciculata_strain_Cf-Cl | gene_product=Major Facilitator Superfamily, putative | transcript_product=Major Facilitator Superfamily, putative | location=CfaC1_18	0	1	0	2	1	1	0	1	0	2	1	1	1	2	0	1	0	2	1	1	72.606	0	19.424		By MS/MS		By MS/MS	By MS/MS	By MS/MS	0	4.3	0	6.1	3.4	2.7	0	106160000	0	140410000	69876000	105740000	0	5055200
3583	CFAC1_270013600.1-p1;CFAC1_270013800.1-p1	CFAC1_270013600.1-p1;CFAC1_270013800.1-p1	3;2	3;2	3;2	CFAC1_270013600.1-p1 | transcript=CFAC1_270013600.1 | gene=CFAC1_270013600 | organism=Crithidia_fasciculata_strain_Cf-Cl | gene_product=unspecified product | transcript_product=unspecified product | location=CfaC1_27:239968-241442(+) | protein_length=491 |	0	0	0	1	3	1	0	0	0	1	3	1	0	3	0	0	0	1	3	1	52.439	0	35.168				By MS/MS	By MS/MS	By MS/MS	0	0	0	3.7	8.6	3.7	0	0	0	119210000	161050000	60139000	0	0
4332	CFAC1_290046500.1-p1	CFAC1_290046500.1-p1	12	3	3	CFAC1_290046500.1-p1 | transcript=CFAC1_290046500.1 | gene=CFAC1_290046500 | organism=Crithidia_fasciculata_strain_Cf-Cl | gene_product=d-isomer specific 2-hydroxyacid dehydrogenase- like protein | transcript_product=d-isomer specific 2-hydroxyacid dehydro	7	9	8	10	10	10	0	0	0	2	2	3	0	3	0	0	0	2	2	3	37.03	0	6.1728	By matching	By matching	By matching	By matching	By MS/MS	By MS/MS	37.5	44.9	40.8	50.3	51.2	53	0	0	0	54983000	175850000	124040000	0	0
4904	CFAC1_300090200.1-p1	CFAC1_300090200.1-p1	12	2	2	CFAC1_300090200.1-p1 | transcript=CFAC1_300090200.1 | gene=CFAC1_300090200 | organism=Crithidia_fasciculata_strain_Cf-Cl | gene_product=protein kinase A catalytic subunit isoform 2 | transcript_product=protein kinase A catalytic subunit isoform 2 | locatio	4	3	5	10	10	10	0	0	0	2	2	2	0	2	0	0	0	2	2	2	43.263	0	10.053	By matching	By matching	By matching	By MS/MS	By MS/MS	By MS/MS	12	9.7	15.4	34.2	36	32.6	0	0	0	167160000	93612000	76810000	0	0
1985	CFAC1_200011300.1-p1	CFAC1_200011300.1-p1	3	3	3	CFAC1_200011300.1-p1 | transcript=CFAC1_200011300.1 | gene=CFAC1_200011300 | organism=Crithidia_fasciculata_strain_Cf-Cl | gene_product=Complex1_LYR-like, putative | transcript_product=Complex1_LYR-like, putative | location=CfaC1_20:232724-233809(+) | prot	1	1	1	2	3	2	1	1	1	2	3	2	1	3	1	1	1	2	3	2	40.416	0	5.2247	By MS/MS	By MS/MS	By matching	By MS/MS	By MS/MS	By matching	2.5	3.3	2.5	5.5	8.9	5.5	33395000	34244000	12532000	82117000	135670000	131650000	1452000	1488900
2178	CFAC1_210020300.1-p1	CFAC1_210020300.1-p1	4	4	4	CFAC1_210020300.1-p1 | transcript=CFAC1_210020300.1 | gene=CFAC1_210020300 | organism=Crithidia_fasciculata_strain_Cf-Cl | gene_product=hypothetical protein, conserved | transcript_product=hypothetical protein, conserved | location=CfaC1_21:414740-416380(+	0	0	1	2	2	3	0	0	1	2	2	3	1	3	0	0	1	2	2	3	60.426	0	11.742			By MS/MS	By MS/MS	By MS/MS	By MS/MS	0	0	2.4	11.5	12.3	14.8	0	0	36043000	87918000	245510000	55379000	0	0
1974	CFAC1_200009000.1-p1	CFAC1_200009000.1-p1	3	3	3	CFAC1_200009000.1-p1 | transcript=CFAC1_200009000.1 | gene=CFAC1_200009000 | organism=Crithidia_fasciculata_strain_Cf-Cl | gene_product=mitochondrial associated ribonuclease, putative | transcript_product=mitochondrial associated ribonuclease, putative | l	0	0	0	2	3	2	0	0	0	2	3	2	0	3	0	0	0	2	3	2	23.088	0	18.051				By MS/MS	By MS/MS	By MS/MS	0	0	0	12.5	19.7	12.5	0	0	0	78317000	122800000	151170000	0	0
4496	CFAC1_300006000.1-p1	CFAC1_300006000.1-p1	8	7	7	CFAC1_300006000.1-p1 | transcript=CFAC1_300006000.1 | gene=CFAC1_300006000 | organism=Crithidia_fasciculata_strain_Cf-Cl | gene_product=dynein regulatory complex subunit, putative | transcript_product=dynein regulatory complex subunit, putative | location=	1	1	2	6	3	5	1	1	2	5	3	4	2	5	1	1	2	5	3	4	58.966	0	13.107	By MS/MS	By matching	By matching	By MS/MS	By MS/MS	By MS/MS	2.3	1.6	4.5	15.2	8	13.6	39019000	43382000	100630000	233750000	35810000	105660000	1345500	1495900
3435	CFAC1_260041100.1-p1	CFAC1_260041100.1-p1	2	2	2	CFAC1_260041100.1-p1 | transcript=CFAC1_260041100.1 | gene=CFAC1_260041100 | organism=Crithidia_fasciculata_strain_Cf-Cl | gene_product=3-oxoacid CoA-transferase, A subunit, putative | transcript_product=3-oxoacid CoA-transferase, A subunit, putative | loc	0	0	0	2	2	2	0	0	0	2	2	2	0	2	0	0	0	2	2	2	53.543	0	8.0263				By MS/MS	By MS/MS	By MS/MS	0	0	0	4.4	4.4	4.4	0	0	0	167570000	122580000	111270000	0	0
2300	CFAC1_210042200.1-p1	CFAC1_210042200.1-p1	10	10	10	CFAC1_210042200.1-p1 | transcript=CFAC1_210042200.1 | gene=CFAC1_210042200 | organism=Crithidia_fasciculata_strain_Cf-Cl | gene_product=hypothetical protein, conserved | transcript_product=hypothetical protein, conserved | location=CfaC1_21:1167628-1171281	0	0	1	6	4	6	0	0	1	6	4	6	1	6	0	0	1	6	4	6	129.72	0	40.182			By matching	By MS/MS	By MS/MS	By MS/MS	0	0	1.2	7.4	4.9	5.7	0	0	7257400	234650000	69501000	177660000	0	0
1262	CFAC1_140020300.1-p1	CFAC1_140020300.1-p1	6	6	6	CFAC1_140020300.1-p1 | transcript=CFAC1_140020300.1 | gene=CFAC1_140020300 | organism=Crithidia_fasciculata_strain_Cf-Cl | gene_product=cAMP phosphodiesterase A, putative | transcript_product=cAMP phosphodiesterase A, putative | location=CfaC1_14:485181-48	0	1	0	5	4	3	0	1	0	5	4	3	1	5	0	1	0	5	4	3	70.732	0	34.504		By MS/MS		By MS/MS	By MS/MS	By MS/MS	0	2.2	0	10.9	8.5	6.3	0	0	0	378190000	88624000	37932000	0	0
3892	CFAC1_280034100.1-p1	CFAC1_280034100.1-p1	8	8	8	CFAC1_280034100.1-p1 | transcript=CFAC1_280034100.1 | gene=CFAC1_280034100 | organism=Crithidia_fasciculata_strain_Cf-Cl | gene_product=hypothetical protein, conserved | transcript_product=hypothetical protein, conserved | location=CfaC1_28:854972-856666(-	0	0	0	4	6	5	0	0	0	4	6	5	0	6	0	0	0	4	6	5	61.018	0	61.028				By MS/MS	By MS/MS	By MS/MS	0	0	0	10.5	17.4	15.6	0	0	0	158620000	173020000	214140000	0	0
1238	CFAC1_140014700.1-p1	CFAC1_140014700.1-p1	5	5	5	CFAC1_140014700.1-p1 | transcript=CFAC1_140014700.1 | gene=CFAC1_140014700 | organism=Crithidia_fasciculata_strain_Cf-Cl | gene_product=serine/threonine kinase-like protein, putative | transcript_product=serine/threonine kinase-like protein, putative | loc	0	0	1	3	2	2	0	0	1	3	2	2	1	3	0	0	1	3	2	2	31.153	0	8.8345			By MS/MS	By MS/MS	By MS/MS	By MS/MS	0	0	4.1	10.7	7.7	7.7	0	0	6141600	322390000	109880000	177220000	0	0
4787	CFAC1_300070400.1-p1	CFAC1_300070400.1-p1	2	2	2	CFAC1_300070400.1-p1 | transcript=CFAC1_300070400.1 | gene=CFAC1_300070400 | organism=Crithidia_fasciculata_strain_Cf-Cl | gene_product=short chain dehydrogenase, putative | transcript_product=short chain dehydrogenase, putative | location=CfaC1_30:1881368	0	0	0	2	1	2	0	0	0	2	1	2	0	2	0	0	0	2	1	2	50.597	0.00022645	3.7684				By MS/MS	By MS/MS	By MS/MS	0	0	0	4.3	1.9	4.3	0	0	0	453970000	56877000	226760000	0	0
1981	CFAC1_200010400.1-p1	CFAC1_200010400.1-p1	3	3	3	CFAC1_200010400.1-p1 | transcript=CFAC1_200010400.1 | gene=CFAC1_200010400 | organism=Crithidia_fasciculata_strain_Cf-Cl | gene_product=hypothetical protein, conserved | transcript_product=hypothetical protein, conserved | location=CfaC1_20:198218-199075(+	0	0	0	3	3	1	0	0	0	3	3	1	0	3	0	0	0	3	3	1	30.932	0	17.051				By MS/MS	By MS/MS	By MS/MS	0	0	0	16.5	16.5	4.6	0	0	0	346460000	363750000	160070000	0	0
2562	CFAC1_230012400.1-p1	CFAC1_230012400.1-p1	4	4	4	CFAC1_230012400.1-p1 | transcript=CFAC1_230012400.1 | gene=CFAC1_230012400 | organism=Crithidia_fasciculata_strain_Cf-Cl | gene_product=hypothetical protein, conserved | transcript_product=hypothetical protein, conserved | location=CfaC1_23:132194-133321(+	1	0	0	1	3	3	1	0	0	1	3	3	1	3	1	0	0	1	3	3	41.812	0	10.286	By MS/MS			By MS/MS	By MS/MS	By MS/MS	3.2	0	0	4.3	11.2	11.2	0	0	0	22531000	527660000	404830000	0	0
2188	CFAC1_210023200.1-p1	CFAC1_210023200.1-p1	2	2	2	CFAC1_210023200.1-p1 | transcript=CFAC1_210023200.1 | gene=CFAC1_210023200 | organism=Crithidia_fasciculata_strain_Cf-Cl | gene_product=amastin-like surface protein-like protein | transcript_product=amastin-like surface protein-like protein | location=CfaC	0	0	0	2	2	1	0	0	0	2	2	1	0	2	0	0	0	2	2	1	21.06	0	6.4336				By MS/MS	By MS/MS	By MS/MS	0	0	0	11.8	11.8	6.2	0	0	0	373970000	452380000	306580000	0	0
100	CFAC1_020010300.1-p1	CFAC1_020010300.1-p1	13	13	13	CFAC1_020010300.1-p1 | transcript=CFAC1_020010300.1 | gene=CFAC1_020010300 | organism=Crithidia_fasciculata_strain_Cf-Cl | gene_product=hypothetical protein | transcript_product=hypothetical protein | location=CfaC1_02:128503-133975(+) | protein_length=182	0	0	0	11	8	11	0	0	0	11	8	11	0	11	0	0	0	11	8	11	199.75	0	144.53				By MS/MS	By MS/MS	By MS/MS	0	0	0	9.5	6.1	9.5	0	0	0	2863600000	3056900000	3527000000	0	0
2415	CFAC1_220025200.1-p1	CFAC1_220025200.1-p1	11	11	10	CFAC1_220025200.1-p1 | transcript=CFAC1_220025200.1 | gene=CFAC1_220025200 | organism=Crithidia_fasciculata_strain_Cf-Cl | gene_product=folate/biopterin transporter, putative | transcript_product=folate/biopterin transporter, putative | location=CfaC1_22:6	6	8	9	0	1	1	6	8	9	0	1	1	9	1	6	7	8	0	1	1	74.243	0	94.076	By MS/MS	By MS/MS	By MS/MS		By matching	By MS/MS	16	16.3	22.8	0	2.1	1.9	405600000	527550000	618940000	0	14877000	29861000	20280000	26378000
2848	CFAC1_240020300.1-p1	CFAC1_240020300.1-p1	13	6	6	CFAC1_240020300.1-p1 | transcript=CFAC1_240020300.1 | gene=CFAC1_240020300 | organism=Crithidia_fasciculata_strain_Cf-Cl | gene_product=ribonucleoside-diphosphate reductase small chain, putative | transcript_product=ribonucleoside-diphosphate reductase sma	12	12	12	3	6	3	5	6	6	0	0	1	6	1	5	6	6	0	0	1	44.936	0	41.667	By MS/MS	By MS/MS	By MS/MS	By matching	By matching	By matching	41.5	43.5	43.5	10.1	18.7	10.1	440400000	465920000	345430000	0	0	10820000	20972000	22187000
3660	CFAC1_270036800.1-p1	CFAC1_270036800.1-p1	7	2	2	CFAC1_270036800.1-p1 | transcript=CFAC1_270036800.1 | gene=CFAC1_270036800 | organism=Crithidia_fasciculata_strain_Cf-Cl | gene_product=amino acid permease | transcript_product=amino acid permease | location=CfaC1_27:999395-1001236(-) | protein_length=613	4	5	6	3	1	1	1	2	2	1	0	0	2	1	1	2	2	1	0	0	67.225	0	36.424	By MS/MS	By MS/MS	By MS/MS	By matching	By matching	By matching	9	9.1	13.4	6.9	1.1	1.8	525810000	514750000	368680000	9452600	0	0	26291000	25737000
3621	CFAC1_270025000.1-p1	CFAC1_270025000.1-p1	4	4	4	CFAC1_270025000.1-p1 | transcript=CFAC1_270025000.1 | gene=CFAC1_270025000 | organism=Crithidia_fasciculata_strain_Cf-Cl | gene_product=Cytochrome b5-like Heme/Steroid binding domain containing protein, putative | transcript_product=Cytochrome b5-like Heme	2	2	3	0	1	0	2	2	3	0	1	0	3	1	2	2	3	0	1	0	12.619	0	22.019	By MS/MS	By MS/MS	By MS/MS		By matching		32.1	32.1	39.3	0	7.1	0	2616700000	284590000	237920000	0	40684000	0	436120000	47432000
3787	CFAC1_280010200.1-p1	CFAC1_280010200.1-p1	7	7	7	CFAC1_280010200.1-p1 | transcript=CFAC1_280010200.1 | gene=CFAC1_280010200 | organism=Crithidia_fasciculata_strain_Cf-Cl | gene_product=unspecified product | transcript_product=unspecified product | location=CfaC1_28:129532-131265(-) | protein_length=577 |	5	3	4	0	1	0	5	3	4	0	1	0	5	1	5	3	4	0	1	0	61.715	0	58.788	By MS/MS	By MS/MS	By MS/MS		By matching		18.2	9.2	13.3	0	1.4	0	196220000	320730000	300600000	0	9825800	0	17838000	29158000
4406	CFAC1_290059400.1-p1	CFAC1_290059400.1-p1	2	2	2	CFAC1_290059400.1-p1 | transcript=CFAC1_290059400.1 | gene=CFAC1_290059400 | organism=Crithidia_fasciculata_strain_Cf-Cl | gene_product=hypothetical protein, conserved | transcript_product=hypothetical protein, conserved | location=CfaC1_29:1702113-1703324	2	1	0	0	0	0	2	1	0	0	0	0	2	0	2	1	0	0	0	0	44.19	0.0053268	1.9398	By MS/MS	By MS/MS					6.9	1.7	0	0	0	0	1223100000	150420000	0	0	0	0	58242000	7162700
2916	CFAC1_240034000.1-p1	CFAC1_240034000.1-p1	29	26	26	CFAC1_240034000.1-p1 | transcript=CFAC1_240034000.1 | gene=CFAC1_240034000 | organism=Crithidia_fasciculata_strain_Cf-Cl | gene_product=NADH-dependent fumarate reductase-like protein | transcript_product=NADH-dependent fumarate reductase-like protein | loc	20	21	22	4	5	2	18	19	20	1	3	0	20	3	18	19	20	1	3	0	133.42	0	149.52	By MS/MS	By MS/MS	By MS/MS	By MS/MS	By matching	By matching	26.6	24.9	25.8	3.5	5	1.8	798520000	1031200000	1126800000	85606000	72342000	0	12477000	16112000
1428	CFAC1_160010000.1-p1;CFAC1_160009600.1-p1;CFAC1_160009900.1-p1;CFAC1_160009300.1-p1;CFAC1_160009200.1-p1;CFAC1_160011600.1-p1;CFAC1_160011900.1-p1	CFAC1_160010000.1-p1;CFAC1_160009600.1-p1;CFAC1_160009900.1-p1;CFAC1_160009300.1-p1	6;6;6;3;2;2;1	6;6;6;3;2;2;1	4;4;4;1;2;1;0	CFAC1_160010000.1-p1 | transcript=CFAC1_160010000.1 | gene=CFAC1_160010000 | organism=Crithidia_fasciculata_strain_Cf-Cl | gene_product=phosphoglycan beta 1,3 galactosyltransferase 4 | transcript_product=phosphoglycan beta 1,3 galactosyltransferase 4 | loc	6	2	6	0	1	0	6	2	6	0	1	0	6	1	4	1	4	0	0	0	83.137	0	25.766	By MS/MS	By matching	By MS/MS		By matching		10.3	3.9	10.3	0	0.9	0	306840000	99860000	279320000	0	17541000	0	9024700	2937100
4942	CFAC1_300097000.1-p1	CFAC1_300097000.1-p1	29	29	29	CFAC1_300097000.1-p1 | transcript=CFAC1_300097000.1 | gene=CFAC1_300097000 | organism=Crithidia_fasciculata_strain_Cf-Cl | gene_product=Cysteine-rich motif following a subset of SET domains/SET (Su(var)3-9, Enhancer-of-zeste, Trithorax) domain containing p	19	18	23	3	2	1	19	18	23	3	2	1	23	3	19	18	23	3	2	1	160.36	0	256.57	By MS/MS	By MS/MS	By MS/MS	By matching	By MS/MS	By MS/MS	18.8	19	23.9	2.2	1.8	0.8	1504100000	1272200000	1698100000	83848000	66879000	0	21184000	17919000
2935	CFAC1_240037000.1-p1	CFAC1_240037000.1-p1	3	3	3	CFAC1_240037000.1-p1 | transcript=CFAC1_240037000.1 | gene=CFAC1_240037000 | organism=Crithidia_fasciculata_strain_Cf-Cl | gene_product=hypothetical protein, conserved | transcript_product=hypothetical protein, conserved | location=CfaC1_24:1062264-1063373	1	2	3	1	3	1	1	2	3	1	3	1	3	3	1	2	3	1	3	1	40.219	0	13.365	By MS/MS	By MS/MS	By MS/MS	By MS/MS	By MS/MS	By matching	3.8	6.5	9.5	2.7	9.5	2.7	52738000	137620000	270630000	97653000	200000000	113760000	3767000	9830100
1908	CFAC1_190035200.1-p1	CFAC1_190035200.1-p1	8	8	8	CFAC1_190035200.1-p1 | transcript=CFAC1_190035200.1 | gene=CFAC1_190035200 | organism=Crithidia_fasciculata_strain_Cf-Cl | gene_product=hypothetical protein, conserved | transcript_product=hypothetical protein, conserved | location=CfaC1_19:804721-813786(-	3	3	2	1	2	1	3	3	2	1	2	1	3	2	3	3	2	1	2	1	335.12	0	15.68	By MS/MS	By MS/MS	By MS/MS	By MS/MS	By MS/MS	By MS/MS	1.9	1.6	3	0.6	1	0.6	273520000	166110000	90116000	16177000	23775000	0	1321400	802470
3377	CFAC1_260028000.1-p1;CFAC1_260028100.1-p1	CFAC1_260028000.1-p1;CFAC1_260028100.1-p1	3;2	3;2	3;2	CFAC1_260028000.1-p1 | transcript=CFAC1_260028000.1 | gene=CFAC1_260028000 | organism=Crithidia_fasciculata_strain_Cf-Cl | gene_product=surface protein amastin, putative | transcript_product=surface protein amastin, putative | location=CfaC1_26:595375-5959	1	2	3	0	2	0	1	2	3	0	2	0	3	2	1	2	3	0	2	0	21.519	0	13.174	By MS/MS	By MS/MS	By MS/MS		By MS/MS		5	14.4	20.4	0	14.4	0	122130000	152560000	215970000	0	187900000	0	15266000	19070000
1477	CFAC1_160021200.1-p1	CFAC1_160021200.1-p1	3	3	3	CFAC1_160021200.1-p1 | transcript=CFAC1_160021200.1 | gene=CFAC1_160021200 | organism=Crithidia_fasciculata_strain_Cf-Cl | gene_product=electon transport protein SCO1/SCO2, putative | transcript_product=electon transport protein SCO1/SCO2, putative | locat	2	2	2	1	1	2	2	2	2	1	1	2	2	2	2	2	2	1	1	2	48.167	0	16.489	By MS/MS	By MS/MS	By MS/MS	By MS/MS	By MS/MS	By MS/MS	7.9	7.9	7.9	8.6	4.7	13.3	120120000	142700000	77272000	7894300	11364000	6510200	7066100	8394300
2657	CFAC1_230030800.1-p1	CFAC1_230030800.1-p1	4	2	2	CFAC1_230030800.1-p1 | transcript=CFAC1_230030800.1 | gene=CFAC1_230030800 | organism=Crithidia_fasciculata_strain_Cf-Cl | gene_product=carboxypeptidase, putative | transcript_product=carboxypeptidase, putative | location=CfaC1_23:694989-696506(+) | protei	2	4	2	2	2	2	1	2	0	0	0	0	2	0	1	2	0	0	0	0	57.386	0.0035299	2.1588	By matching	By MS/MS	By matching	By matching	By matching	By matching	4	6.7	2.4	2.4	2.4	2.4	199590000	187010000	0	0	0	0	7676600	7192800
2107	CFAC1_200033800.1-p1	CFAC1_200033800.1-p1	3	3	3	CFAC1_200033800.1-p1 | transcript=CFAC1_200033800.1 | gene=CFAC1_200033800 | organism=Crithidia_fasciculata_strain_Cf-Cl | gene_product=Doublecortin, putative | transcript_product=Doublecortin, putative | location=CfaC1_20:1055277-1057415(+) | protein_leng	2	1	0	1	0	0	2	1	0	1	0	0	2	1	2	1	0	1	0	0	74.199	0	4.6139	By MS/MS	By MS/MS		By MS/MS			3.7	1.1	0	2.7	0	0	206320000	152520000	0	57733000	0	0	6252200	4621900
4376	CFAC1_290054300.1-p1	CFAC1_290054300.1-p1	3	3	3	CFAC1_290054300.1-p1 | transcript=CFAC1_290054300.1 | gene=CFAC1_290054300 | organism=Crithidia_fasciculata_strain_Cf-Cl | gene_product=hypothetical protein, conserved | transcript_product=hypothetical protein, conserved | location=CfaC1_29:1526948-1528777	1	2	0	2	0	1	1	2	0	2	0	1	2	2	1	2	0	2	0	1	62.898	0	9.4455	By MS/MS	By MS/MS		By MS/MS		By MS/MS	1.6	6.1	0	3.8	0	2.1	23950000	301850000	0	57120	0	1495100	855370	10780000
3040	CFAC1_250012700.1-p1	CFAC1_250012700.1-p1	5	4	4	CFAC1_250012700.1-p1 | transcript=CFAC1_250012700.1 | gene=CFAC1_250012700 | organism=Crithidia_fasciculata_strain_Cf-Cl | gene_product=cell division related protein kinase 2 | transcript_product=cell division related protein kinase 2 | location=CfaC1_25:1	3	4	5	1	2	1	2	3	4	0	1	0	4	1	2	3	4	0	1	0	35.547	0	18.499	By MS/MS	By MS/MS	By MS/MS	By matching	By matching	By matching	16.4	19.3	24.4	2.6	10.6	2.6	34409000	79952000	100430000	0	4019800	0	2150500	4997000
1483	CFAC1_160022100.1-p1	CFAC1_160022100.1-p1	2	2	2	CFAC1_160022100.1-p1 | transcript=CFAC1_160022100.1 | gene=CFAC1_160022100 | organism=Crithidia_fasciculata_strain_Cf-Cl | gene_product=Protein kinase domain containing protein, putative | transcript_product=Protein kinase domain containing protein, putati	1	1	0	0	1	2	1	1	0	0	1	2	1	2	1	1	0	0	1	2	112.64	0	6.2903	By MS/MS	By MS/MS			By MS/MS	By MS/MS	1.4	1.4	0	0	1.7	3.1	428730000	289250000	0	0	11467000	9266600	8931800	6026100
3601	CFAC1_270018600.1-p1;CFAC1_270019100.1-p1	CFAC1_270018600.1-p1	5;2	5;2	5;2	CFAC1_270018600.1-p1 | transcript=CFAC1_270018600.1 | gene=CFAC1_270018600 | organism=Crithidia_fasciculata_strain_Cf-Cl | gene_product=hypothetical protein, conserved | transcript_product=hypothetical protein, conserved | location=CfaC1_27:370001-371875(-	2	2	4	0	0	1	2	2	4	0	0	1	4	1	2	2	4	0	0	1	69.887	0	8.9571	By MS/MS	By MS/MS	By MS/MS			By MS/MS	5.3	5.3	9	0	0	1.9	89559000	45229000	98626000	0	0	2794900	3317000	1675100
945	CFAC1_110021900.1-p1	CFAC1_110021900.1-p1	2	2	2	CFAC1_110021900.1-p1 | transcript=CFAC1_110021900.1 | gene=CFAC1_110021900 | organism=Crithidia_fasciculata_strain_Cf-Cl | gene_product=Kinesin motor domain containing protein, putative | transcript_product=Kinesin motor domain containing protein, putative	2	2	2	1	0	1	2	2	2	1	0	1	2	1	2	2	2	1	0	1	218.94	0	25.302	By MS/MS	By MS/MS	By MS/MS	By matching		By matching	1.3	1.3	1.3	0.8	0	0.5	395560000	369080000	1065200000	56586000	0	15004000	5732700	5349000
1319	CFAC1_150010400.1-p1	CFAC1_150010400.1-p1	10	2	2	CFAC1_150010400.1-p1 | transcript=CFAC1_150010400.1 | gene=CFAC1_150010400 | organism=Crithidia_fasciculata_strain_Cf-Cl | gene_product=ATP-binding cassette protein subfamily C, member 1, putative | transcript_product=ATP-binding cassette protein subfamily	8	8	7	6	7	4	2	2	1	1	1	0	2	1	2	2	1	1	1	0	178.74	0.0002264	3.7623	By MS/MS	By MS/MS	By MS/MS	By matching	By MS/MS	By matching	6.6	6.1	4.9	4.8	4.9	3.5	199900000	123200000	116900000	25354000	97219000	0	2324400	1432500
1612	CFAC1_170024800.1-p1	CFAC1_170024800.1-p1	3	3	3	CFAC1_170024800.1-p1 | transcript=CFAC1_170024800.1 | gene=CFAC1_170024800 | organism=Crithidia_fasciculata_strain_Cf-Cl | gene_product=glucose transporter 3 | transcript_product=glucose transporter 3 | location=CfaC1_17:616041-617594(-) | protein_length=5	1	3	1	0	0	1	1	3	1	0	0	1	3	1	1	3	1	0	0	1	56.345	0	6.8	By MS/MS	By MS/MS	By MS/MS			By MS/MS	6.2	13.5	4.8	0	0	6.2	78431000	97710000	26665000	0	0	10737000	6033200	7516100
265	CFAC1_040010000.1-p1	CFAC1_040010000.1-p1	7	2	1	CFAC1_040010000.1-p1 | transcript=CFAC1_040010000.1 | gene=CFAC1_040010000 | organism=Crithidia_fasciculata_strain_Cf-Cl | gene_product=folate/biopterin transporter, putative | transcript_product=folate/biopterin transporter, putative | location=CfaC1_04:1	6	5	7	5	5	5	1	1	2	0	0	1	2	1	0	0	1	0	0	0	75.787	0.00043821	3.0717	By MS/MS	By MS/MS	By MS/MS	By matching	By matching	By matching	7.7	6	10.2	5.8	5.8	7.6	66949000	56575000	115860000	0	0	30189000	2910800	2459800
4580	CFAC1_300021200.1-p1	CFAC1_300021200.1-p1	6	4	4	CFAC1_300021200.1-p1 | transcript=CFAC1_300021200.1 | gene=CFAC1_300021200 | organism=Crithidia_fasciculata_strain_Cf-Cl | gene_product=copine i-like protein | transcript_product=copine i-like protein | location=CfaC1_30:469595-471130(+) | protein_length=5	4	3	4	2	4	1	2	1	2	0	3	0	2	3	2	1	2	0	3	0	55.933	0	5.6954	By MS/MS	By matching	By MS/MS	By matching	By MS/MS	By matching	10.6	8.4	11	6.7	10.2	2.9	87472000	54319000	86338000	0	225980000	0	4165300	2586600
621	CFAC1_080009100.1-p1	CFAC1_080009100.1-p1	6	6	6	CFAC1_080009100.1-p1 | transcript=CFAC1_080009100.1 | gene=CFAC1_080009100 | organism=Crithidia_fasciculata_strain_Cf-Cl | gene_product=homoserine dehydrogenase-like protein | transcript_product=homoserine dehydrogenase-like protein | location=CfaC1_08:151	3	4	2	0	0	0	3	4	2	0	0	0	4	0	3	4	2	0	0	0	39.881	0	47.869	By MS/MS	By MS/MS	By MS/MS				14.5	16.9	10.5	0	0	0	73475000	154640000	47312000	0	0	0	4322100	9096500
2609	CFAC1_230020300.1-p1	CFAC1_230020300.1-p1	5	5	5	CFAC1_230020300.1-p1 | transcript=CFAC1_230020300.1 | gene=CFAC1_230020300 | organism=Crithidia_fasciculata_strain_Cf-Cl | gene_product=hypothetical protein, conserved | transcript_product=hypothetical protein, conserved | location=CfaC1_23:398966-399643(-	1	1	4	1	4	0	1	1	4	1	4	0	4	4	1	1	4	1	4	0	24.516	0	14.003	By MS/MS	By MS/MS	By MS/MS	By MS/MS	By MS/MS		9.8	3.6	24.4	7.1	24.4	0	36688000	55711000	176300000	17131000	165070000	0	3668800	5571100
3194	CFAC1_250045700.1-p1	CFAC1_250045700.1-p1	2	2	2	CFAC1_250045700.1-p1 | transcript=CFAC1_250045700.1 | gene=CFAC1_250045700 | organism=Crithidia_fasciculata_strain_Cf-Cl | gene_product=hypothetical protein | transcript_product=hypothetical protein | location=CfaC1_25:1219699-1221597(+) | protein_length=6	1	2	1	0	0	0	1	2	1	0	0	0	2	0	1	2	1	0	0	0	70.092	0.00022065	3.162	By matching	By MS/MS	By MS/MS				1.7	4.4	2.7	0	0	0	93784000	100850000	0	0	0	0	2679500	2881400
4806	CFAC1_300073700.1-p1	CFAC1_300073700.1-p1	3	3	3	CFAC1_300073700.1-p1 | transcript=CFAC1_300073700.1 | gene=CFAC1_300073700 | organism=Crithidia_fasciculata_strain_Cf-Cl | gene_product=hypothetical protein, conserved | transcript_product=hypothetical protein, conserved | location=CfaC1_30:2005576-2006784	1	2	1	1	1	1	1	2	1	1	1	1	2	1	1	2	1	1	1	1	44.446	0	6.0371	By MS/MS	By MS/MS	By MS/MS	By matching	By MS/MS	By MS/MS	5	10.2	5	2.5	5	2.5	103300000	65091000	73886000	23404000	55113000	23008000	6076200	3828900
580	CFAC1_070017500.1-p1	CFAC1_070017500.1-p1	7	7	7	CFAC1_070017500.1-p1 | transcript=CFAC1_070017500.1 | gene=CFAC1_070017500 | organism=Crithidia_fasciculata_strain_Cf-Cl | gene_product=hypothetical protein, conserved | transcript_product=hypothetical protein, conserved | location=CfaC1_07:473766-476156(+	5	3	4	0	1	0	5	3	4	0	1	0	5	1	5	3	4	0	1	0	86.066	0	25.265	By MS/MS	By MS/MS	By MS/MS		By matching		7.2	5.4	9.5	0	3	0	133170000	70537000	104440000	0	18813000	0	6658400	3526800
3345	CFAC1_260022600.1-p1	CFAC1_260022600.1-p1	3	3	3	CFAC1_260022600.1-p1 | transcript=CFAC1_260022600.1 | gene=CFAC1_260022600 | organism=Crithidia_fasciculata_strain_Cf-Cl | gene_product=WD-40 repeat protein | transcript_product=WD-40 repeat protein | location=CfaC1_26:466259-467761(-) | protein_length=500	1	1	2	0	3	0	1	1	2	0	3	0	2	3	1	1	2	0	3	0	54.273	0	12.777	By MS/MS	By MS/MS	By MS/MS		By MS/MS		5.2	2.2	7.8	0	10	0	33392000	70532000	72144000	0	177660000	0	1517800	3206000
4749	CFAC1_300060400.1-p1	CFAC1_300060400.1-p1	3	3	3	CFAC1_300060400.1-p1 | transcript=CFAC1_300060400.1 | gene=CFAC1_300060400 | organism=Crithidia_fasciculata_strain_Cf-Cl | gene_product=hypothetical protein, conserved | transcript_product=hypothetical protein, conserved | location=CfaC1_30:1596204-1597967	1	1	3	0	0	0	1	1	3	0	0	0	3	0	1	1	3	0	0	0	66.35	0	6.0617	By MS/MS	By MS/MS	By MS/MS				1.9	1.9	6.1	0	0	0	0	22329000	142290000	0	0	0	0	858800
4790	CFAC1_300071200.1-p1	CFAC1_300071200.1-p1	3	3	3	CFAC1_300071200.1-p1 | transcript=CFAC1_300071200.1 | gene=CFAC1_300071200 | organism=Crithidia_fasciculata_strain_Cf-Cl | gene_product=hypothetical protein, conserved | transcript_product=hypothetical protein, conserved | location=CfaC1_30:1900442-1901344	2	2	2	2	0	0	2	2	2	2	0	0	2	2	2	2	2	2	0	0	33.515	0	8.3584	By MS/MS	By MS/MS	By MS/MS	By MS/MS			10.7	11	11	6.3	0	0	69088000	67752000	72185000	120550000	0	0	5314400	5211700
2846	CFAC1_240020000.1-p1	CFAC1_240020000.1-p1	2	2	2	CFAC1_240020000.1-p1 | transcript=CFAC1_240020000.1 | gene=CFAC1_240020000 | organism=Crithidia_fasciculata_strain_Cf-Cl | gene_product=WD domain, G-beta repeat, putative | transcript_product=WD domain, G-beta repeat, putative | location=CfaC1_24:511594-51	1	1	2	1	1	0	1	1	2	1	1	0	2	1	1	1	2	1	1	0	45.962	0	21.737	By MS/MS	By MS/MS	By MS/MS	By MS/MS	By matching		12.1	12.1	13.9	12.1	1.8	0	61254000	48115000	90413000	55794000	19309000	0	6806000	5346200
1145	CFAC1_130022200.1-p1	CFAC1_130022200.1-p1	2	2	2	CFAC1_130022200.1-p1 | transcript=CFAC1_130022200.1 | gene=CFAC1_130022200 | organism=Crithidia_fasciculata_strain_Cf-Cl | gene_product=hypothetical protein, conserved | transcript_product=hypothetical protein, conserved | location=CfaC1_13:555815-558946(-	2	1	1	0	0	1	2	1	1	0	0	1	2	1	2	1	1	0	0	1	109.48	0	5.1282	By MS/MS	By matching	By matching			By MS/MS	2.6	1.2	1.3	0	0	1.3	162170000	9539600	2571200	0	0	5577300	3309700	194690
415	CFAC1_050023100.1-p1	CFAC1_050023100.1-p1	4	4	4	CFAC1_050023100.1-p1 | transcript=CFAC1_050023100.1 | gene=CFAC1_050023100 | organism=Crithidia_fasciculata_strain_Cf-Cl | gene_product=hypothetical protein, conserved | transcript_product=hypothetical protein, conserved | location=CfaC1_05:515980-517206(-	2	3	3	0	2	0	2	3	3	0	2	0	3	2	2	3	3	0	2	0	43.812	0	7.2523	By MS/MS	By MS/MS	By MS/MS		By MS/MS		6.6	12.5	13.5	0	10	0	31169000	47712000	78844000	0	87746000	0	1558400	2385600
1862	CFAC1_190024900.1-p1	CFAC1_190024900.1-p1	3	3	3	CFAC1_190024900.1-p1 | transcript=CFAC1_190024900.1 | gene=CFAC1_190024900 | organism=Crithidia_fasciculata_strain_Cf-Cl | gene_product=hypothetical protein, conserved | transcript_product=hypothetical protein, conserved | location=CfaC1_19:543925-544371(-	1	1	2	0	1	1	1	1	2	0	1	1	2	1	1	1	2	0	1	1	16.793	0	10.342	By MS/MS	By MS/MS	By MS/MS		By MS/MS	By MS/MS	8.8	10.1	18.9	0	12.8	10.1	25907000	28108000	196230000	0	32494000	22287000	2590700	2810800
1869	CFAC1_190027700.1-p1	CFAC1_190027700.1-p1	3	3	3	CFAC1_190027700.1-p1 | transcript=CFAC1_190027700.1 | gene=CFAC1_190027700 | organism=Crithidia_fasciculata_strain_Cf-Cl | gene_product=hypothetical protein, conserved | transcript_product=hypothetical protein, conserved | location=CfaC1_19:617077-619887(-	2	2	0	1	0	0	2	2	0	1	0	0	2	1	2	2	0	1	0	0	99.143	0	5.6725	By MS/MS	By MS/MS		By matching			2.8	5.3	0	1.3	0	0	87357000	53696000	0	25095000	0	0	2495900	1534200
655	CFAC1_080016700.1-p1	CFAC1_080016700.1-p1	5	5	5	CFAC1_080016700.1-p1 | transcript=CFAC1_080016700.1 | gene=CFAC1_080016700 | organism=Crithidia_fasciculata_strain_Cf-Cl | gene_product=malonyl-coa decarboxylase-like protein | transcript_product=malonyl-coa decarboxylase-like protein | location=CfaC1_08:4	3	2	2	1	1	0	3	2	2	1	1	0	3	1	3	2	2	1	1	0	89.648	0	11.801	By MS/MS	By MS/MS	By MS/MS	By MS/MS	By matching		4.7	3.6	3	1.7	1.6	0	90529000	44507000	88959000	0	26697000	0	2446700	1202900
4814	CFAC1_300074900.1-p1	CFAC1_300074900.1-p1	3	3	3	CFAC1_300074900.1-p1 | transcript=CFAC1_300074900.1 | gene=CFAC1_300074900 | organism=Crithidia_fasciculata_strain_Cf-Cl | gene_product=hypothetical protein, conserved | transcript_product=hypothetical protein, conserved | location=CfaC1_30:2033983-2034549	2	1	3	0	1	0	2	1	3	0	1	0	3	1	2	1	3	0	1	0	20.118	0	10.19	By MS/MS	By MS/MS	By MS/MS		By MS/MS		13.3	6.9	22.9	0	6.9	0	69797000	52962000	60112000	0	55037000	0	6979700	5296200
2157	CFAC1_210015900.1-p1	CFAC1_210015900.1-p1	2	2	2	CFAC1_210015900.1-p1 | transcript=CFAC1_210015900.1 | gene=CFAC1_210015900 | organism=Crithidia_fasciculata_strain_Cf-Cl | gene_product=myo-inositol/proton symporter (MIT) | transcript_product=myo-inositol/proton symporter (MIT) | location=CfaC1_21:280257-	2	2	1	0	0	0	2	2	1	0	0	0	2	0	2	2	1	0	0	0	59.975	0	11.914	By MS/MS	By MS/MS	By MS/MS				4.8	4.8	2.7	0	0	0	70940000	59631000	17293000	0	0	0	5067100	4259400
3734	CFAC1_270063800.1-p1	CFAC1_270063800.1-p1	7	7	7	CFAC1_270063800.1-p1 | transcript=CFAC1_270063800.1 | gene=CFAC1_270063800 | organism=Crithidia_fasciculata_strain_Cf-Cl | gene_product=short chain dehydrogenase, putative | transcript_product=short chain dehydrogenase, putative | location=CfaC1_27:1839266	4	6	6	2	4	0	4	6	6	2	4	0	6	4	4	6	6	2	4	0	27.417	0	21.274	By MS/MS	By MS/MS	By MS/MS	By matching	By matching		20.8	29	29.8	13.3	16.9	0	779510000	1003200000	328550000	22928000	73777000	0	70864000	91201000
2191	CFAC1_210024100.1-p1	CFAC1_210024100.1-p1	2	2	2	CFAC1_210024100.1-p1 | transcript=CFAC1_210024100.1 | gene=CFAC1_210024100 | organism=Crithidia_fasciculata_strain_Cf-Cl | gene_product=mitogen activated protein kinase 4, putative | transcript_product=mitogen activated protein kinase 4, putative | locatio	2	0	1	0	0	0	2	0	1	0	0	0	2	0	2	0	1	0	0	0	41.365	0.0043281	2.035	By MS/MS		By MS/MS				9.4	0	2.8	0	0	0	72759000	0	52563000	0	0	0	5197100	0
3083	CFAC1_250021900.1-p1	CFAC1_250021900.1-p1	2	2	2	CFAC1_250021900.1-p1 | transcript=CFAC1_250021900.1 | gene=CFAC1_250021900 | organism=Crithidia_fasciculata_strain_Cf-Cl | gene_product=Survival motor neuron (SMN) interacting protein 1 (SIP1), putative | transcript_product=Survival motor neuron (SMN) inte	2	2	0	0	0	0	2	2	0	0	0	0	2	0	2	2	0	0	0	0	56.065	0	7.1399	By MS/MS	By matching					5.3	5.3	0	0	0	0	64660000	57856000	0	0	0	0	2229700	1995000
1817	CFAC1_190014900.1-p1	CFAC1_190014900.1-p1	4	4	4	CFAC1_190014900.1-p1 | transcript=CFAC1_190014900.1 | gene=CFAC1_190014900 | organism=Crithidia_fasciculata_strain_Cf-Cl | gene_product=Repressor of differentiation kinase 1, putative | transcript_product=Repressor of differentiation kinase 1, putative | l	1	1	4	0	1	0	1	1	4	0	1	0	4	1	1	1	4	0	1	0	166.33	0.00022599	3.6898	By MS/MS	By MS/MS	By MS/MS		By matching		0.5	0.5	3	0	1.2	0	31854000	26412000	115850000	0	135020000	0	505620	419230
1573	CFAC1_170013700.1-p1	CFAC1_170013700.1-p1	10	3	3	CFAC1_170013700.1-p1 | transcript=CFAC1_170013700.1 | gene=CFAC1_170013700 | organism=Crithidia_fasciculata_strain_Cf-Cl | gene_product=kinesin, putative | transcript_product=kinesin, putative | location=CfaC1_17:278478-281813(+) | protein_length=1111 | se	6	5	3	7	5	3	2	2	1	1	1	0	2	1	2	2	1	1	1	0	126.47	0.0027438	2.4189	By MS/MS	By MS/MS	By MS/MS	By MS/MS	By MS/MS	By matching	6.3	5.1	3.2	7.3	5.5	3.6	36402000	53568000	52403000	28801000	0	0	638630	939790
1252	CFAC1_140017400.1-p1	CFAC1_140017400.1-p1	4	4	4	CFAC1_140017400.1-p1 | transcript=CFAC1_140017400.1 | gene=CFAC1_140017400 | organism=Crithidia_fasciculata_strain_Cf-Cl | gene_product=hypothetical protein, conserved | transcript_product=hypothetical protein, conserved | location=CfaC1_14:382885-385020(+	1	4	1	1	0	0	1	4	1	1	0	0	4	1	1	4	1	1	0	0	73.066	0.0010827	2.8595	By matching	By MS/MS	By MS/MS	By matching			3.2	12.2	1.7	1.7	0	0	12441000	102580000	33853000	39165000	0	0	497650	4103300
2145	CFAC1_210011500.1-p1	CFAC1_210011500.1-p1	7	7	7	CFAC1_210011500.1-p1 | transcript=CFAC1_210011500.1 | gene=CFAC1_210011500 | organism=Crithidia_fasciculata_strain_Cf-Cl | gene_product=Mitochondrial small ribosomal subunit Rsm22, putative | transcript_product=Mitochondrial small ribosomal subunit Rsm22,	4	3	2	2	3	1	4	3	2	2	3	1	4	3	4	3	2	2	3	1	117.08	0	15.722	By MS/MS	By MS/MS	By MS/MS	By MS/MS	By MS/MS	By MS/MS	4.6	4	2.5	2.1	3.8	0.7	89530000	63680000	27806000	66299000	149170000	18120000	1721700	1224600
919	CFAC1_110016400.1-p1	CFAC1_110016400.1-p1	3	3	3	CFAC1_110016400.1-p1 | transcript=CFAC1_110016400.1 | gene=CFAC1_110016400 | organism=Crithidia_fasciculata_strain_Cf-Cl | gene_product=fatty acid elongase, putative | transcript_product=fatty acid elongase, putative | location=CfaC1_11:315921-317126(-) |	1	2	2	0	1	0	1	2	2	0	1	0	2	1	1	2	2	0	1	0	46.305	0	5.5706	By MS/MS	By MS/MS	By MS/MS		By matching		2.7	5.2	5	0	2.5	0	30030000	74966000	105600000	0	92259000	0	1766400	4409800
3513	CFAC1_260057100.1-p1	CFAC1_260057100.1-p1	2	2	2	CFAC1_260057100.1-p1 | transcript=CFAC1_260057100.1 | gene=CFAC1_260057100 | organism=Crithidia_fasciculata_strain_Cf-Cl | gene_product=hypothetical protein, conserved | transcript_product=hypothetical protein, conserved | location=CfaC1_26:1457995-1460646	2	2	1	0	1	0	2	2	1	0	1	0	2	1	2	2	1	0	1	0	96.051	0	7.8286	By matching	By MS/MS	By MS/MS		By MS/MS		2.6	2.6	1.7	0	1.7	0	45680000	57522000	91917000	0	18820000	0	971910	1223900
2904	CFAC1_240032400.1-p1	CFAC1_240032400.1-p1	6	6	6	CFAC1_240032400.1-p1 | transcript=CFAC1_240032400.1 | gene=CFAC1_240032400 | organism=Crithidia_fasciculata_strain_Cf-Cl | gene_product=hypothetical protein, conserved | transcript_product=hypothetical protein, conserved | location=CfaC1_24:900285-905285(+	1	3	0	1	0	2	1	3	0	1	0	2	3	2	1	3	0	1	0	2	167.99	0	24.434	By MS/MS	By MS/MS		By MS/MS		By MS/MS	0.9	2.9	0	1.2	0	1.5	50925000	58830000	0	19035000	0	3387600	834830	964420
781	CFAC1_100009900.1-p1	CFAC1_100009900.1-p1	3	3	3	CFAC1_100009900.1-p1 | transcript=CFAC1_100009900.1 | gene=CFAC1_100009900 | organism=Crithidia_fasciculata_strain_Cf-Cl | gene_product=hypothetical protein, conserved | transcript_product=hypothetical protein, conserved | location=CfaC1_10:113621-113965(+	2	2	0	0	0	0	2	2	0	0	0	0	2	0	2	2	0	0	0	0	13.381	0.00022497	3.5747	By MS/MS	By MS/MS					24.6	20.2	0	0	0	0	66362000	47887000	0	0	0	0	13272000	9577400
3661	CFAC1_270036900.1-p1	CFAC1_270036900.1-p1	5	5	5	CFAC1_270036900.1-p1 | transcript=CFAC1_270036900.1 | gene=CFAC1_270036900 | organism=Crithidia_fasciculata_strain_Cf-Cl | gene_product=amino acid permease | transcript_product=amino acid permease | location=CfaC1_27:1004456-1006195(-) | protein_length=579	3	3	4	1	2	2	3	3	4	1	2	2	4	2	3	3	4	1	2	2	63.831	0	26.714	By MS/MS	By MS/MS	By MS/MS	By matching	By matching	By MS/MS	7.1	7.1	10.9	1.9	5.7	3.1	237090000	263090000	567710000	22864000	50460000	51727000	11290000	12528000
3670	CFAC1_270045300.1-p1	CFAC1_270045300.1-p1	3	3	3	CFAC1_270045300.1-p1 | transcript=CFAC1_270045300.1 | gene=CFAC1_270045300 | organism=Crithidia_fasciculata_strain_Cf-Cl | gene_product=dihydrouridine synthase (Dus), putative | transcript_product=dihydrouridine synthase (Dus), putative | location=CfaC1_27	2	2	2	0	1	0	2	2	2	0	1	0	2	1	2	2	2	0	1	0	67.715	0	11.209	By MS/MS	By MS/MS	By MS/MS		By matching		3.9	3.9	4	0	1.8	0	47149000	53286000	38695000	0	22924000	0	1520900	1718900
4714	CFAC1_300052500.1-p1	CFAC1_300052500.1-p1	2	2	2	CFAC1_300052500.1-p1 | transcript=CFAC1_300052500.1 | gene=CFAC1_300052500 | organism=Crithidia_fasciculata_strain_Cf-Cl | gene_product=hypothetical protein, conserved | transcript_product=hypothetical protein, conserved | location=CfaC1_30:1342099-1344018	2	1	1	0	0	0	2	1	1	0	0	0	2	0	2	1	1	0	0	0	67.134	0.00022671	3.7967	By MS/MS	By MS/MS	By MS/MS				3.9	2.2	1.7	0	0	0	77176000	41920000	17094000	0	0	0	3087000	1676800
1458	CFAC1_160017000.1-p1	CFAC1_160017000.1-p1	3	3	3	CFAC1_160017000.1-p1 | transcript=CFAC1_160017000.1 | gene=CFAC1_160017000 | organism=Crithidia_fasciculata_strain_Cf-Cl | gene_product=hypothetical protein, conserved | transcript_product=hypothetical protein, conserved | location=CfaC1_16:347668-350382(-	3	1	2	1	0	1	3	1	2	1	0	1	3	1	3	1	2	1	0	1	95.611	0	5.7399	By MS/MS	By MS/MS	By MS/MS	By matching		By MS/MS	3.5	2.7	3.5	2.7	0	2.7	99187000	24408000	40610000	37118000	0	0	1944800	478600
4633	CFAC1_300034500.1-p1	CFAC1_300034500.1-p1	7	7	7	CFAC1_300034500.1-p1 | transcript=CFAC1_300034500.1 | gene=CFAC1_300034500 | organism=Crithidia_fasciculata_strain_Cf-Cl | gene_product=tRNA threonylcarbamoyl adenosine modification protein, Sua5/YciO/YrdC/YwlC family, putative | transcript_product=tRNA th	2	3	0	2	2	2	2	3	0	2	2	2	3	2	2	3	0	2	2	2	41.314	0	16.212	By MS/MS	By MS/MS		By MS/MS	By MS/MS	By MS/MS	9.3	11.9	0	6.2	8.8	11.6	52738000	47841000	0	60536000	17103000	92682000	3296100	2990100
454	CFAC1_060008600.1-p1	CFAC1_060008600.1-p1	4	4	4	CFAC1_060008600.1-p1 | transcript=CFAC1_060008600.1 | gene=CFAC1_060008600 | organism=Crithidia_fasciculata_strain_Cf-Cl | gene_product=Cytochrome b5-like Heme/Steroid binding domain/Fatty acid hydroxylase superfamily, putative | transcript_product=Cytochr	3	4	3	3	1	2	3	4	3	3	1	2	4	3	3	4	3	3	1	2	51.549	0	46.103	By MS/MS	By MS/MS	By MS/MS	By MS/MS	By MS/MS	By MS/MS	10.5	13.2	10.5	10.5	4	6.7	319230000	329120000	420490000	20400000	44413000	23446000	15961000	16456000
279	CFAC1_040012900.1-p1	CFAC1_040012900.1-p1	4	4	4	CFAC1_040012900.1-p1 | transcript=CFAC1_040012900.1 | gene=CFAC1_040012900 | organism=Crithidia_fasciculata_strain_Cf-Cl | gene_product=hypothetical protein, conserved | transcript_product=hypothetical protein, conserved | location=CfaC1_04:307385-310699(-	2	2	2	1	1	1	2	2	2	1	1	1	2	1	2	2	2	1	1	1	120.33	0.00022336	3.4229	By MS/MS	By matching	By MS/MS	By matching	By MS/MS	By MS/MS	2.6	2.6	2.8	1.2	1.4	1.2	50739000	50370000	38600000	4579100	12388000	0	1014800	1007400
2793	CFAC1_240007800.1-p1	CFAC1_240007800.1-p1	4	4	4	CFAC1_240007800.1-p1 | transcript=CFAC1_240007800.1 | gene=CFAC1_240007800 | organism=Crithidia_fasciculata_strain_Cf-Cl | gene_product=Zinc finger C-x8-C-x5-C-x3-H type (and similar), putative | transcript_product=Zinc finger C-x8-C-x5-C-x3-H type (and si	1	1	4	0	1	0	1	1	4	0	1	0	4	1	1	1	4	0	1	0	45.314	0	17.764	By MS/MS	By MS/MS	By MS/MS		By matching		5.9	5.9	15.5	0	2.8	0	15570000	11983000	125750000	0	22965000	0	973100	748950
4404	CFAC1_290059100.1-p1	CFAC1_290059100.1-p1	4	4	4	CFAC1_290059100.1-p1 | transcript=CFAC1_290059100.1 | gene=CFAC1_290059100 | organism=Crithidia_fasciculata_strain_Cf-Cl | gene_product=hypothetical protein, conserved | transcript_product=hypothetical protein, conserved | location=CfaC1_29:1698007-1698696	3	3	1	0	2	0	3	3	1	0	2	0	3	2	3	3	1	0	2	0	24.787	0	11.769	By MS/MS	By MS/MS	By MS/MS		By MS/MS		23.1	23.1	4.4	0	16.6	0	45651000	56531000	27165000	0	59602000	0	3804200	4710900
1611	CFAC1_170024500.1-p1	CFAC1_170024500.1-p1	3	3	3	CFAC1_170024500.1-p1 | transcript=CFAC1_170024500.1 | gene=CFAC1_170024500 | organism=Crithidia_fasciculata_strain_Cf-Cl | gene_product=Cid1 family poly A polymerase, putative | transcript_product=Cid1 family poly A polymerase, putative | location=CfaC1_17	1	2	2	2	0	0	1	2	2	2	0	0	2	2	1	2	2	2	0	0	109.38	0	6.3299	By matching	By MS/MS	By MS/MS	By MS/MS			1.8	2.8	2.8	2.8	0	0	21780000	72129000	33660000	48039000	0	0	604990	2003600
3192	CFAC1_250045200.1-p1	CFAC1_250045200.1-p1	3	3	3	CFAC1_250045200.1-p1 | transcript=CFAC1_250045200.1 | gene=CFAC1_250045200 | organism=Crithidia_fasciculata_strain_Cf-Cl | gene_product=hypothetical protein | transcript_product=hypothetical protein | location=CfaC1_25:1209422-1211461(+) | protein_length=6	3	1	1	0	0	1	3	1	1	0	0	1	3	1	3	1	1	0	0	1	72.946	0	9.2823	By MS/MS	By MS/MS	By MS/MS			By matching	7.7	1.9	1.9	0	0	1.9	102790000	27210000	33492000	0	0	38417000	3426500	907010
1735	CFAC1_180024200.1-p1	CFAC1_180024200.1-p1	3	3	3	CFAC1_180024200.1-p1 | transcript=CFAC1_180024200.1 | gene=CFAC1_180024200 | organism=Crithidia_fasciculata_strain_Cf-Cl | gene_product=FHA domain/Protein kinase domain containing protein, putative | transcript_product=FHA domain/Protein kinase domain cont	1	1	2	2	0	0	1	1	2	2	0	0	2	2	1	1	2	2	0	0	639.36	0.0041237	2.0409	By matching	By MS/MS	By MS/MS	By matching			0.1	0.1	0.5	0.4	0	0	28605000	45226000	24562000	19638000	0	0	122770	194100
3805	CFAC1_280014400.1-p1	CFAC1_280014400.1-p1	2	2	2	CFAC1_280014400.1-p1 | transcript=CFAC1_280014400.1 | gene=CFAC1_280014400 | organism=Crithidia_fasciculata_strain_Cf-Cl | gene_product=hypothetical protein, conserved | transcript_product=hypothetical protein, conserved | location=CfaC1_28:239416-239856(-	2	0	1	0	0	0	2	0	1	0	0	0	2	0	2	0	1	0	0	0	16.17	0	8.2422	By MS/MS		By MS/MS				23.3	0	11	0	0	0	61444000	0	26638000	0	0	0	7680500	0
2038	CFAC1_200021400.1-p1	CFAC1_200021400.1-p1	3	3	3	CFAC1_200021400.1-p1 | transcript=CFAC1_200021400.1 | gene=CFAC1_200021400 | organism=Crithidia_fasciculata_strain_Cf-Cl | gene_product=hypothetical protein | transcript_product=hypothetical protein | location=CfaC1_20:645954-648821(-) | protein_length=955	2	1	2	2	1	1	2	1	2	2	1	1	2	2	2	1	2	2	1	1	103.17	0.00022691	3.8245	By MS/MS	By MS/MS	By MS/MS	By MS/MS	By matching	By MS/MS	3.5	2.3	4	3.5	1.7	1.2	44899000	14670000	90874000	50008000	15095000	29590000	1020400	333400
3667	CFAC1_270044700.1-p1	CFAC1_270044700.1-p1	3	3	3	CFAC1_270044700.1-p1 | transcript=CFAC1_270044700.1 | gene=CFAC1_270044700 | organism=Crithidia_fasciculata_strain_Cf-Cl | gene_product=hypothetical protein | transcript_product=hypothetical protein | location=CfaC1_27:1263028-1264791(-) | protein_length=5	3	1	0	1	0	0	3	1	0	1	0	0	3	1	3	1	0	1	0	0	58.646	0	20.059	By MS/MS	By MS/MS		By MS/MS			9.5	1.9	0	3.9	0	0	62308000	25926000	0	27134000	0	0	2709100	1127200
2952	CFAC1_240039900.1-p1	CFAC1_240039900.1-p1	5	5	5	CFAC1_240039900.1-p1 | transcript=CFAC1_240039900.1 | gene=CFAC1_240039900 | organism=Crithidia_fasciculata_strain_Cf-Cl | gene_product=hypothetical protein, conserved | transcript_product=hypothetical protein, conserved | location=CfaC1_24:1171493-1177429	3	1	2	1	3	1	3	1	2	1	3	1	3	3	3	1	2	1	3	1	212.14	0	14.799	By MS/MS	By MS/MS	By MS/MS	By MS/MS	By MS/MS	By MS/MS	2.3	0.5	1.6	0.6	2.4	0.6	56036000	17774000	7431900	13563000	49176000	14930000	615780	195310
3858	CFAC1_280024700.1-p1	CFAC1_280024700.1-p1	2	2	2	CFAC1_280024700.1-p1 | transcript=CFAC1_280024700.1 | gene=CFAC1_280024700 | organism=Crithidia_fasciculata_strain_Cf-Cl | gene_product=hypothetical protein, conserved | transcript_product=hypothetical protein, conserved | location=CfaC1_28:548594-549799(+	0	1	2	1	1	0	0	1	2	1	1	0	2	1	0	1	2	1	1	0	41.282	0	33.15		By MS/MS	By MS/MS	By matching	By matching		0	4.7	7.5	2.7	2.7	0	0	30144000	48763000	15703000	10085000	0	0	1773200
938	CFAC1_110020600.1-p1	CFAC1_110020600.1-p1	3	3	3	CFAC1_110020600.1-p1 | transcript=CFAC1_110020600.1 | gene=CFAC1_110020600 | organism=Crithidia_fasciculata_strain_Cf-Cl | gene_product=hypothetical protein, conserved | transcript_product=hypothetical protein, conserved | location=CfaC1_11:466926-468443(-	1	2	2	2	1	1	1	2	2	2	1	1	2	2	1	2	2	2	1	1	56.789	0	8.3599	By matching	By MS/MS	By MS/MS	By MS/MS	By MS/MS	By MS/MS	1.6	6.3	3.4	6.5	1.6	1.8	36138000	97476000	44672000	13085000	70503000	0	1571200	4238100
2321	CFAC1_220007100.1-p1	CFAC1_220007100.1-p1	2	2	2	CFAC1_220007100.1-p1 | transcript=CFAC1_220007100.1 | gene=CFAC1_220007100 | organism=Crithidia_fasciculata_strain_Cf-Cl | gene_product=beta galactofuranosyl transferase | transcript_product=beta galactofuranosyl transferase | location=CfaC1_22:23588-24889	2	2	1	0	0	1	2	2	1	0	0	1	2	1	2	2	1	0	0	1	50.414	0	7.9121	By MS/MS	By MS/MS	By MS/MS			By matching	5.8	5.8	2.3	0	0	3.5	28064000	58039000	26051000	0	0	26956000	1220200	2523400
2351	CFAC1_220013500.1-p1	CFAC1_220013500.1-p1	2	2	2	CFAC1_220013500.1-p1 | transcript=CFAC1_220013500.1 | gene=CFAC1_220013500 | organism=Crithidia_fasciculata_strain_Cf-Cl | gene_product=hypothetical protein | transcript_product=hypothetical protein | location=CfaC1_22:195527-195847(-) | protein_length=106	1	2	1	0	1	0	1	2	1	0	1	0	2	1	1	2	1	0	1	0	11.545	0	10.839	By MS/MS	By MS/MS	By MS/MS		By matching		13.2	21.7	8.5	0	8.5	0	21849000	51078000	24632000	0	18310000	0	4369700	10216000
1517	CFAC1_160030700.1-p1	CFAC1_160030700.1-p1	4	4	4	CFAC1_160030700.1-p1 | transcript=CFAC1_160030700.1 | gene=CFAC1_160030700 | organism=Crithidia_fasciculata_strain_Cf-Cl | gene_product=hypothetical protein, conserved | transcript_product=hypothetical protein, conserved | location=CfaC1_16:779622-782120(+	1	3	1	0	0	1	1	3	1	0	0	1	3	1	1	3	1	0	0	1	92.237	0	9.509	By MS/MS	By MS/MS	By MS/MS			By matching	3.4	5.8	1.3	0	0	1.3	9156000	59520000	26151000	0	0	70107000	179530	1167100
3751	CFAC1_270067400.1-p1	CFAC1_270067400.1-p1	3	3	3	CFAC1_270067400.1-p1 | transcript=CFAC1_270067400.1 | gene=CFAC1_270067400 | organism=Crithidia_fasciculata_strain_Cf-Cl | gene_product=hypothetical protein, conserved | transcript_product=hypothetical protein, conserved | location=CfaC1_27:1938393-1939574	1	1	2	0	2	1	1	1	2	0	2	1	2	2	1	1	2	0	2	1	43.472	0	13.314	By MS/MS	By MS/MS	By MS/MS		By MS/MS	By MS/MS	7.1	7.1	9.2	0	9.2	2.3	20117000	13185000	51672000	0	40899000	6600900	1436900	941800
3569	CFAC1_270010900.1-p1;CFAC1_270010800.1-p1	CFAC1_270010900.1-p1;CFAC1_270010800.1-p1	2;1	2;1	2;1	CFAC1_270010900.1-p1 | transcript=CFAC1_270010900.1 | gene=CFAC1_270010900 | organism=Crithidia_fasciculata_strain_Cf-Cl | gene_product=amino acid permease, putative | transcript_product=amino acid permease, putative | location=CfaC1_27:154878-156398(-) |	1	1	2	0	1	0	1	1	2	0	1	0	2	1	1	1	2	0	1	0	56.035	0	7.7144	By MS/MS	By MS/MS	By MS/MS		By matching		3.6	3.6	4.9	0	1.4	0	36560000	26737000	59027000	0	128750000	0	2611500	1909800
2735	CFAC1_230044700.1-p1	CFAC1_230044700.1-p1	2	2	2	CFAC1_230044700.1-p1 | transcript=CFAC1_230044700.1 | gene=CFAC1_230044700 | organism=Crithidia_fasciculata_strain_Cf-Cl | gene_product=reductase, putative | transcript_product=reductase, putative | location=CfaC1_23:1134855-1135847(-) | protein_length=330	2	2	1	0	0	0	2	2	1	0	0	0	2	0	2	2	1	0	0	0	37.564	0.00043745	3.0446	By MS/MS	By MS/MS	By matching				5.8	5.8	2.4	0	0	0	38111000	28242000	12899000	0	0	0	2241800	1661300
697	CFAC1_090009700.1-p1	CFAC1_090009700.1-p1	2	2	2	CFAC1_090009700.1-p1 | transcript=CFAC1_090009700.1 | gene=CFAC1_090009700 | organism=Crithidia_fasciculata_strain_Cf-Cl | gene_product=Qa-SNARE protein, putative | transcript_product=Qa-SNARE protein, putative | location=CfaC1_09:154431-155216(-) | protei	1	2	2	1	0	0	1	2	2	1	0	0	2	1	1	2	2	1	0	0	28.594	0	12.982	By MS/MS	By MS/MS	By MS/MS	By MS/MS			6.5	13	13	6.5	0	0	18612000	41212000	52714000	27242000	0	0	1692000	3746500
4559	CFAC1_300017800.1-p1	CFAC1_300017800.1-p1	5	5	5	CFAC1_300017800.1-p1 | transcript=CFAC1_300017800.1 | gene=CFAC1_300017800 | organism=Crithidia_fasciculata_strain_Cf-Cl | gene_product=hypothetical protein, conserved | transcript_product=hypothetical protein, conserved | location=CfaC1_30:352068-354878(+	3	1	0	1	1	1	3	1	0	1	1	1	3	1	3	1	0	1	1	1	95.969	0	7.7071	By MS/MS	By MS/MS		By matching	By MS/MS	By MS/MS	3.7	1.3	0	1.2	1	1.5	37513000	25277000	0	26507000	20433000	0	1136800	765970
2185	CFAC1_210022200.1-p1	CFAC1_210022200.1-p1	4	4	4	CFAC1_210022200.1-p1 | transcript=CFAC1_210022200.1 | gene=CFAC1_210022200 | organism=Crithidia_fasciculata_strain_Cf-Cl | gene_product=hypothetical protein, conserved | transcript_product=hypothetical protein, conserved | location=CfaC1_21:487671-489449(+	1	1	0	2	0	1	1	1	0	2	0	1	1	2	1	1	0	2	0	1	66.093	0	8.3266	By MS/MS	By matching		By MS/MS		By MS/MS	3.7	3.7	0	3.2	0	1.5	42368000	22031000	0	23154000	0	12100000	1412300	734350
3633	CFAC1_270029800.1-p1	CFAC1_270029800.1-p1	5	5	5	CFAC1_270029800.1-p1 | transcript=CFAC1_270029800.1 | gene=CFAC1_270029800 | organism=Crithidia_fasciculata_strain_Cf-Cl | gene_product=hypothetical protein, conserved | transcript_product=hypothetical protein, conserved | location=CfaC1_27:742680-746741(-	3	2	1	1	0	0	3	2	1	1	0	0	3	1	3	2	1	1	0	0	148.75	0	6.674	By MS/MS	By MS/MS	By MS/MS	By MS/MS			2.7	1.8	1.2	0.8	0	0	45794000	22756000	24976000	22102000	0	0	618830	307520
3885	CFAC1_280032700.1-p1	CFAC1_280032700.1-p1	2	2	2	CFAC1_280032700.1-p1 | transcript=CFAC1_280032700.1 | gene=CFAC1_280032700 | organism=Crithidia_fasciculata_strain_Cf-Cl | gene_product=glutathione peroxidase, putative | transcript_product=glutathione peroxidase, putative | location=CfaC1_28:830766-831224	2	1	1	1	0	0	2	1	1	1	0	0	2	1	2	1	1	1	0	0	17.073	0.00022114	3.2119	By MS/MS	By MS/MS	By MS/MS	By MS/MS			17.1	7.9	7.9	7.9	0	0	50620000	16954000	17289000	18564000	0	0	6327600	2119200
246	CFAC1_040006600.1-p1	CFAC1_040006600.1-p1	3	3	3	CFAC1_040006600.1-p1 | transcript=CFAC1_040006600.1 | gene=CFAC1_040006600 | organism=Crithidia_fasciculata_strain_Cf-Cl | gene_product=dehydrogenase-like protein | transcript_product=dehydrogenase-like protein | location=CfaC1_04:41045-42295(+) | protein_	0	1	2	1	0	1	0	1	2	1	0	1	2	1	0	1	2	1	0	1	45.692	0	5.8723		By MS/MS	By MS/MS	By MS/MS		By matching	0	1.9	6.5	2.4	0	4.6	0	490240000	459550000	0	0	19483000	0	23345000
2161	CFAC1_210016700.1-p1	CFAC1_210016700.1-p1	3	3	3	CFAC1_210016700.1-p1 | transcript=CFAC1_210016700.1 | gene=CFAC1_210016700 | organism=Crithidia_fasciculata_strain_Cf-Cl | gene_product=DNA repair and recombination protein RAD54, putative | transcript_product=DNA repair and recombination protein RAD54, pu	1	1	2	0	0	0	1	1	2	0	0	0	2	0	1	1	2	0	0	0	124.26	0	5.1769	By MS/MS	By MS/MS	By MS/MS				1.6	0.9	2.4	0	0	0	18958000	0	53137000	0	0	0	300920	0
4446	CFAC1_290066700.1-p1	CFAC1_290066700.1-p1	3	3	3	CFAC1_290066700.1-p1 | transcript=CFAC1_290066700.1 | gene=CFAC1_290066700 | organism=Crithidia_fasciculata_strain_Cf-Cl | gene_product=hypothetical protein, conserved | transcript_product=hypothetical protein, conserved | location=CfaC1_29:1915991-1916422	0	1	2	1	0	1	0	1	2	1	0	1	2	1	0	1	2	1	0	1	16.16	0	26.018		By MS/MS	By MS/MS	By MS/MS		By MS/MS	0	12.6	21.7	7.7	0	7.7	0	12408000	35668000	35336000	0	55040000	0	2481700
3585	CFAC1_270014500.1-p1	CFAC1_270014500.1-p1	2	2	2	CFAC1_270014500.1-p1 | transcript=CFAC1_270014500.1 | gene=CFAC1_270014500 | organism=Crithidia_fasciculata_strain_Cf-Cl | gene_product=amino acid transporter aATP11, putative | transcript_product=amino acid transporter aATP11, putative | location=CfaC1_27	2	2	2	1	0	1	2	2	2	1	0	1	2	1	2	2	2	1	0	1	58.499	0	8.9148	By MS/MS	By MS/MS	By MS/MS	By MS/MS		By MS/MS	5.4	5.4	5.4	4.1	0	4.1	78790000	90548000	72807000	16221000	0	11209000	4377200	5030500
4349	CFAC1_290049500.1-p1	CFAC1_290049500.1-p1	3	3	3	CFAC1_290049500.1-p1 | transcript=CFAC1_290049500.1 | gene=CFAC1_290049500 | organism=Crithidia_fasciculata_strain_Cf-Cl | gene_product=hypothetical protein, conserved | transcript_product=hypothetical protein, conserved | location=CfaC1_29:1372880-1375786	2	1	1	0	1	0	2	1	1	0	1	0	2	1	2	1	1	0	1	0	106.14	0.00023392	4.4415	By MS/MS	By MS/MS	By MS/MS		By MS/MS		2.2	1.4	0.9	0	0.7	0	34828000	18392000	5592700	0	0	0	829240	437910
4692	CFAC1_300048100.1-p1	CFAC1_300048100.1-p1	2	2	2	CFAC1_300048100.1-p1 | transcript=CFAC1_300048100.1 | gene=CFAC1_300048100 | organism=Crithidia_fasciculata_strain_Cf-Cl | gene_product=hypothetical protein, conserved | transcript_product=hypothetical protein, conserved | location=CfaC1_30:1214765-1217770	1	2	2	0	2	1	1	2	2	0	2	1	2	2	1	2	2	0	2	1	112.02	0	7.7097	By MS/MS	By MS/MS	By MS/MS		By MS/MS	By MS/MS	1.4	2.8	2.8	0	2.8	1.4	13078000	29354000	38678000	0	44167000	0	304130	682660
4703	CFAC1_300049900.1-p1	CFAC1_300049900.1-p1	2	2	2	CFAC1_300049900.1-p1 | transcript=CFAC1_300049900.1 | gene=CFAC1_300049900 | organism=Crithidia_fasciculata_strain_Cf-Cl | gene_product=high mobility group, putative | transcript_product=high mobility group, putative | location=CfaC1_30:1273822-1274214(-)	2	2	1	1	1	0	2	2	1	1	1	0	2	1	2	2	1	1	1	0	14.778	0	4.7697	By MS/MS	By MS/MS	By MS/MS	By MS/MS	By MS/MS		13.8	13.8	5.4	5.4	5.4	0	2600800000	2480000000	1293800000	1441300000	1222700000	0	866920000	826670000
2233	CFAC1_210031400.1-p1	CFAC1_210031400.1-p1	4	4	4	CFAC1_210031400.1-p1 | transcript=CFAC1_210031400.1 | gene=CFAC1_210031400 | organism=Crithidia_fasciculata_strain_Cf-Cl | gene_product=EMG1/NEP1 methyltransferase, putative | transcript_product=EMG1/NEP1 methyltransferase, putative | location=CfaC1_21:734	2	1	3	0	1	1	2	1	3	0	1	1	3	1	2	1	3	0	1	1	44.516	0	5.0721	By MS/MS	By MS/MS	By MS/MS		By MS/MS	By MS/MS	4.5	1.9	8.7	0	2.8	1.9	36132000	20344000	16355000	0	0	14907000	1445300	813750
2228	CFAC1_210030400.1-p1	CFAC1_210030400.1-p1	2	2	2	CFAC1_210030400.1-p1 | transcript=CFAC1_210030400.1 | gene=CFAC1_210030400 | organism=Crithidia_fasciculata_strain_Cf-Cl | gene_product=hypothetical protein, conserved | transcript_product=hypothetical protein, conserved | location=CfaC1_21:711664-712146(+	0	2	1	0	0	0	0	2	1	0	0	0	2	0	0	2	1	0	0	0	17.637	0	4.8983		By MS/MS	By MS/MS				0	32.5	13.1	0	0	0	0	27757000	16734000	0	0	0	0	4626200
318	CFAC1_040019900.1-p1	CFAC1_040019900.1-p1	4	4	4	CFAC1_040019900.1-p1 | transcript=CFAC1_040019900.1 | gene=CFAC1_040019900 | organism=Crithidia_fasciculata_strain_Cf-Cl | gene_product=hypothetical protein, conserved | transcript_product=hypothetical protein, conserved | location=CfaC1_04:521154-521714(-	1	3	1	0	0	2	1	3	1	0	0	2	3	2	1	3	1	0	0	2	21.877	0	10.116	By MS/MS	By MS/MS	By MS/MS			By MS/MS	7.5	18.8	7.5	0	0	11.3	14874000	31033000	0	0	0	41147000	1352200	2821200
2769	CFAC1_230051300.1-p1	CFAC1_230051300.1-p1	2	2	2	CFAC1_230051300.1-p1 | transcript=CFAC1_230051300.1 | gene=CFAC1_230051300 | organism=Crithidia_fasciculata_strain_Cf-Cl | gene_product=zinc finger containing protein, putative | transcript_product=zinc finger containing protein, putative | location=CfaC1_	1	1	1	0	0	2	1	1	1	0	0	2	1	2	1	1	1	0	0	2	22.821	0	4.5803	By MS/MS	By MS/MS	By MS/MS			By MS/MS	8.7	8.7	8.7	0	0	12.8	20275000	17438000	22979000	0	0	32910000	2252800	1937500
1468	CFAC1_160020200.1-p1	CFAC1_160020200.1-p1	3	3	3	CFAC1_160020200.1-p1 | transcript=CFAC1_160020200.1 | gene=CFAC1_160020200 | organism=Crithidia_fasciculata_strain_Cf-Cl | gene_product=Domain of unknown function (DUF4460), putative | transcript_product=Domain of unknown function (DUF4460), putative | loc	2	1	1	2	0	1	2	1	1	2	0	1	2	2	2	1	1	2	0	1	80.66	0	6.1991	By MS/MS	By MS/MS	By MS/MS	By MS/MS		By MS/MS	2.4	1.1	1.1	2.5	0	1.1	35575000	16228000	15469000	0	0	16471000	1423000	649130
4648	CFAC1_300036900.1-p1	CFAC1_300036900.1-p1	7	7	7	CFAC1_300036900.1-p1 | transcript=CFAC1_300036900.1 | gene=CFAC1_300036900 | organism=Crithidia_fasciculata_strain_Cf-Cl | gene_product=DNA topoisomerase ii | transcript_product=DNA topoisomerase ii | location=CfaC1_30:906478-911007(+) | protein_length=150	2	4	6	3	5	0	2	4	6	3	5	0	6	5	2	4	6	3	5	0	169.86	0	13.981	By MS/MS	By MS/MS	By MS/MS	By MS/MS	By MS/MS		1.5	2.7	4.3	2.2	3.3	0	47901000	109910000	199380000	150870000	160100000	0	638680	1465500
1553	CFAC1_170010100.1-p1	CFAC1_170010100.1-p1	6	6	6	CFAC1_170010100.1-p1 | transcript=CFAC1_170010100.1 | gene=CFAC1_170010100 | organism=Crithidia_fasciculata_strain_Cf-Cl | gene_product=lipoic acid synthetase, mitochondrial precursor, putative | transcript_product=lipoic acid synthetase, mitochondrial pre	5	5	6	2	4	1	5	5	6	2	4	1	6	4	5	5	6	2	4	1	46.101	0	48.887	By MS/MS	By MS/MS	By MS/MS	By matching	By MS/MS	By MS/MS	28.7	28.7	28.7	12.4	22	4.3	243740000	238570000	261330000	60275000	83862000	8302600	12187000	11928000
3595	CFAC1_270017600.1-p1	CFAC1_270017600.1-p1	2	2	2	CFAC1_270017600.1-p1 | transcript=CFAC1_270017600.1 | gene=CFAC1_270017600 | organism=Crithidia_fasciculata_strain_Cf-Cl | gene_product=hypothetical protein | transcript_product=hypothetical protein | location=CfaC1_27:343582-344553(-) | protein_length=323	2	1	0	0	0	0	2	1	0	0	0	0	2	0	2	1	0	0	0	0	34.734	0.0017116	2.6201	By MS/MS	By MS/MS					8.4	5	0	0	0	0	23927000	19663000	0	0	0	0	1495500	1228900
2968	CFAC1_240042900.1-p1	CFAC1_240042900.1-p1	3	3	3	CFAC1_240042900.1-p1 | transcript=CFAC1_240042900.1 | gene=CFAC1_240042900 | organism=Crithidia_fasciculata_strain_Cf-Cl | gene_product=SKIP/SNW domain containing protein, putative | transcript_product=SKIP/SNW domain containing protein, putative | locatio	1	1	2	1	0	1	1	1	2	1	0	1	2	1	1	1	2	1	0	1	57.769	0.00022533	3.6264	By MS/MS	By MS/MS	By MS/MS	By MS/MS		By matching	1.6	1.6	4.2	2	0	2	23217000	19075000	56503000	19781000	0	27222000	892950	733660
1037	CFAC1_120018500.1-p1	CFAC1_120018500.1-p1	6	6	3	CFAC1_120018500.1-p1 | transcript=CFAC1_120018500.1 | gene=CFAC1_120018500 | organism=Crithidia_fasciculata_strain_Cf-Cl | gene_product=Protein of unknown function (DUF3184), putative | transcript_product=Protein of unknown function (DUF3184), putative | l	4	4	4	2	1	1	4	4	4	2	1	1	4	2	2	1	2	0	0	0	105.75	0	37.327	By MS/MS	By MS/MS	By MS/MS	By MS/MS	By matching	By matching	6.6	7	6.8	3.2	1.4	1.7	138940000	131620000	115850000	31022000	17885000	27528000	3562500	3374700
4431	CFAC1_290063500.1-p1	CFAC1_290063500.1-p1	2	2	2	CFAC1_290063500.1-p1 | transcript=CFAC1_290063500.1 | gene=CFAC1_290063500 | organism=Crithidia_fasciculata_strain_Cf-Cl | gene_product=hypothetical protein, conserved | transcript_product=hypothetical protein, conserved | location=CfaC1_29:1821515-1823908	2	2	1	1	1	0	2	2	1	1	1	0	2	1	2	2	1	1	1	0	88.117	0.0033361	2.2326	By MS/MS	By MS/MS	By MS/MS	By matching	By MS/MS		3.3	3.3	1.5	1.5	1.5	0	25082000	25945000	11882000	17194000	0	0	611760	632810
3820	CFAC1_280016800.1-p1	CFAC1_280016800.1-p1	2	2	2	CFAC1_280016800.1-p1 | transcript=CFAC1_280016800.1 | gene=CFAC1_280016800 | organism=Crithidia_fasciculata_strain_Cf-Cl | gene_product=hypothetical protein, conserved | transcript_product=hypothetical protein, conserved | location=CfaC1_28:295275-296603(+	2	1	0	0	0	0	2	1	0	0	0	0	2	0	2	1	0	0	0	0	46.361	0	5.0591	By MS/MS	By MS/MS					7	2.5	0	0	0	0	30568000	10419000	0	0	0	0	1608800	548370
1725	CFAC1_180022100.1-p1	CFAC1_180022100.1-p1	3	3	3	CFAC1_180022100.1-p1 | transcript=CFAC1_180022100.1 | gene=CFAC1_180022100 | organism=Crithidia_fasciculata_strain_Cf-Cl | gene_product=ATP-NAD kinase-like protein | transcript_product=ATP-NAD kinase-like protein | location=CfaC1_18:558903-562535(+) | prot	1	1	1	1	2	0	1	1	1	1	2	0	1	2	1	1	1	1	2	0	128.47	0.0043228	2.0143	By MS/MS	By matching	By MS/MS	By matching	By MS/MS		1.1	1.1	1.1	1.1	2.1	0	17194000	13630000	17059000	13516000	38603000	0	307040	243390
3639	CFAC1_270032000.1-p1	CFAC1_270032000.1-p1	3	3	3	CFAC1_270032000.1-p1 | transcript=CFAC1_270032000.1 | gene=CFAC1_270032000 | organism=Crithidia_fasciculata_strain_Cf-Cl | gene_product=hypothetical protein, conserved | transcript_product=hypothetical protein, conserved | location=CfaC1_27:842900-846838(-	1	1	1	2	0	0	1	1	1	2	0	0	1	2	1	1	1	2	0	0	138.99	0	25.682	By MS/MS	By matching	By MS/MS	By MS/MS			1.1	1.1	0.7	1.7	0	0	26626000	13718000	112730000	138800000	0	0	591690	304830
4642	CFAC1_300035900.1-p1	CFAC1_300035900.1-p1	6	6	6	CFAC1_300035900.1-p1 | transcript=CFAC1_300035900.1 | gene=CFAC1_300035900 | organism=Crithidia_fasciculata_strain_Cf-Cl | gene_product=hypothetical protein, conserved | transcript_product=hypothetical protein, conserved | location=CfaC1_30:873749-874675(+	0	1	2	1	3	3	0	1	2	1	3	3	2	3	0	1	2	1	3	3	33.917	0	11.917		By matching	By MS/MS	By matching	By MS/MS	By MS/MS	0	2.9	5.2	4.5	7.8	11.7	0	832740000	86543000	15491000	129640000	72525000	0	48985000
1172	CFAC1_130027400.1-p1	CFAC1_130027400.1-p1	4	4	4	CFAC1_130027400.1-p1 | transcript=CFAC1_130027400.1 | gene=CFAC1_130027400 | organism=Crithidia_fasciculata_strain_Cf-Cl | gene_product=RNA polymerase II, putative | transcript_product=RNA polymerase II, putative | location=CfaC1_13:704635-705714(+) | prot	1	1	1	1	0	3	1	1	1	1	0	3	1	3	1	1	1	1	0	3	40.815	0.00022104	3.1877	By MS/MS	By MS/MS	By MS/MS	By MS/MS		By MS/MS	2.8	2.8	3.3	2.2	0	7.8	206910000	176670000	20463000	40299000	0	91140000	10346000	8833600
2279	CFAC1_210038700.1-p1	CFAC1_210038700.1-p1	6	6	6	CFAC1_210038700.1-p1 | transcript=CFAC1_210038700.1 | gene=CFAC1_210038700 | organism=Crithidia_fasciculata_strain_Cf-Cl | gene_product=ubiquitin-conjugating enzyme, putative | transcript_product=ubiquitin-conjugating enzyme, putative | location=CfaC1_21:9	3	4	4	0	3	2	3	4	4	0	3	2	4	3	3	4	4	0	3	2	24.95	0	70.936	By MS/MS	By MS/MS	By MS/MS		By MS/MS	By MS/MS	22.8	32	26.3	0	18.9	14.9	175540000	192650000	240820000	0	86681000	62246000	12538000	13761000
385	CFAC1_050016800.1-p1	CFAC1_050016800.1-p1	7	7	7	CFAC1_050016800.1-p1 | transcript=CFAC1_050016800.1 | gene=CFAC1_050016800 | organism=Crithidia_fasciculata_strain_Cf-Cl | gene_product=Uncharacterised protein family (UPF0160), putative | transcript_product=Uncharacterised protein family (UPF0160), putati	1	1	6	3	5	1	1	1	6	3	5	1	6	5	1	1	6	3	5	1	43.036	0	13.194	By MS/MS	By MS/MS	By MS/MS	By MS/MS	By MS/MS	By MS/MS	2.3	2.3	16.2	7.9	12.9	3	191790000	252090000	766890000	157350000	592900000	35512000	12786000	16806000
4975	CFAC1_300102800.1-p1;CFAC1_300103000.1-p1;CFAC1_300103500.1-p1	CFAC1_300102800.1-p1	5;1;1	5;1;1	5;1;1	CFAC1_300102800.1-p1 | transcript=CFAC1_300102800.1 | gene=CFAC1_300102800 | organism=Crithidia_fasciculata_strain_Cf-Cl | gene_product=folate/biopterin transporter, putative | transcript_product=folate/biopterin transporter, putative | location=CfaC1_30:2	3	4	4	0	3	4	3	4	4	0	3	4	4	4	3	4	4	0	3	4	71.402	0	63.399	By MS/MS	By MS/MS	By MS/MS		By MS/MS	By MS/MS	7.7	11.8	9.2	0	9.4	11.8	399710000	399780000	729650000	0	224650000	576990000	18169000	18172000
1965	CFAC1_200007800.1-p1	CFAC1_200007800.1-p1	3	3	3	CFAC1_200007800.1-p1 | transcript=CFAC1_200007800.1 | gene=CFAC1_200007800 | organism=Crithidia_fasciculata_strain_Cf-Cl | gene_product=hypothetical protein, conserved | transcript_product=hypothetical protein, conserved | location=CfaC1_20:88149-90713(+)	1	1	0	2	0	0	1	1	0	2	0	0	1	2	1	1	0	2	0	0	91.548	0	5.4622	By MS/MS	By MS/MS		By MS/MS			1.5	1.5	0	2.6	0	0	15634000	14682000	0	13467000	0	0	539100	506270
4064	CFAC1_280067700.1-p1	CFAC1_280067700.1-p1	3	3	3	CFAC1_280067700.1-p1 | transcript=CFAC1_280067700.1 | gene=CFAC1_280067700 | organism=Crithidia_fasciculata_strain_Cf-Cl | gene_product=hypothetical protein, conserved | transcript_product=hypothetical protein, conserved | location=CfaC1_28:1815203-1817137	3	2	2	1	2	2	3	2	2	1	2	2	3	2	3	2	2	1	2	2	72.833	0	9.4316	By MS/MS	By MS/MS	By MS/MS	By MS/MS	By MS/MS	By MS/MS	7.3	4.7	4.7	2.2	4.7	4.7	129060000	110180000	139690000	0	64691000	80906000	5611400	4790300
3061	CFAC1_250017000.1-p1	CFAC1_250017000.1-p1	5	5	5	CFAC1_250017000.1-p1 | transcript=CFAC1_250017000.1 | gene=CFAC1_250017000 | organism=Crithidia_fasciculata_strain_Cf-Cl | gene_product=hypothetical protein | transcript_product=hypothetical protein | location=CfaC1_25:326946-327338(+) | protein_length=130	4	4	2	0	1	2	4	4	2	0	1	2	4	2	4	4	2	0	1	2	14.296	0	17.196	By MS/MS	By MS/MS	By MS/MS		By MS/MS	By MS/MS	40	40.8	23.1	0	9.2	23.8	169600000	150250000	125700000	0	31041000	47369000	28266000	25042000
4740	CFAC1_300058400.1-p1	CFAC1_300058400.1-p1	3	3	3	CFAC1_300058400.1-p1 | transcript=CFAC1_300058400.1 | gene=CFAC1_300058400 | organism=Crithidia_fasciculata_strain_Cf-Cl | gene_product=hypothetical protein, conserved | transcript_product=hypothetical protein, conserved | location=CfaC1_30:1537688-1540249	2	1	0	1	0	0	2	1	0	1	0	0	2	1	2	1	0	1	0	0	94.451	0	6.2826	By MS/MS	By MS/MS		By MS/MS			3.3	1.3	0	1.3	0	0	12633000	15195000	0	6781800	0	0	341420	410680
3191	CFAC1_250045100.1-p1	CFAC1_250045100.1-p1	5	5	5	CFAC1_250045100.1-p1 | transcript=CFAC1_250045100.1 | gene=CFAC1_250045100 | organism=Crithidia_fasciculata_strain_Cf-Cl | gene_product=Glutathione S-transferase, C-terminal domain containing protein, putative | transcript_product=Glutathione S-transferase	2	3	4	2	1	0	2	3	4	2	1	0	4	2	2	3	4	2	1	0	35.606	0	11.136	By MS/MS	By MS/MS	By MS/MS	By MS/MS	By MS/MS		7.6	10.2	14	7.6	3.2	0	83406000	90329000	110490000	50249000	18052000	0	6415800	6948400
2516	CFAC1_220044300.1-p1	CFAC1_220044300.1-p1	4	4	4	CFAC1_220044300.1-p1 | transcript=CFAC1_220044300.1 | gene=CFAC1_220044300 | organism=Crithidia_fasciculata_strain_Cf-Cl | gene_product=SPRY domain/HECT-domain (ubiquitin-transferase), putative | transcript_product=SPRY domain/HECT-domain (ubiquitin-transf	2	2	0	2	0	0	2	2	0	2	0	0	2	2	2	2	0	2	0	0	572.24	0.0037236	2.1067	By MS/MS	By MS/MS		By MS/MS			0.5	0.5	0	0.5	0	0	181490000	214780000	0	43263000	0	0	803070	950350
1774	CFAC1_190007500.1-p1	CFAC1_190007500.1-p1	8	8	8	CFAC1_190007500.1-p1 | transcript=CFAC1_190007500.1 | gene=CFAC1_190007500 | organism=Crithidia_fasciculata_strain_Cf-Cl | gene_product=Utp14 protein, putative | transcript_product=Utp14 protein, putative | location=CfaC1_19:56266-59226(-) | protein_length	3	4	5	2	3	3	3	4	5	2	3	3	5	3	3	4	5	2	3	3	108.86	0	18.475	By MS/MS	By MS/MS	By MS/MS	By MS/MS	By MS/MS	By MS/MS	3.8	5.3	6.1	2.3	3.7	3.5	176320000	86266000	293440000	38483000	86221000	50446000	3918300	1917000
4558	CFAC1_300017700.1-p1	CFAC1_300017700.1-p1	2	2	2	CFAC1_300017700.1-p1 | transcript=CFAC1_300017700.1 | gene=CFAC1_300017700 | organism=Crithidia_fasciculata_strain_Cf-Cl | gene_product=Pentatricopeptide repeat domain containing protein, putative | transcript_product=Pentatricopeptide repeat domain contai	2	1	1	2	1	0	2	1	1	2	1	0	2	2	2	1	1	2	1	0	68.685	0.00022873	3.9557	By MS/MS	By matching	By matching	By MS/MS	By MS/MS		3.4	1.8	1.8	3.4	1.8	0	133190000	99429000	20307000	223480000	16276000	0	4036100	3013000
4655	CFAC1_300040300.1-p1	CFAC1_300040300.1-p1	3	3	3	CFAC1_300040300.1-p1 | transcript=CFAC1_300040300.1 | gene=CFAC1_300040300 | organism=Crithidia_fasciculata_strain_Cf-Cl | gene_product=tRNA methyltransferase complex GCD14 subunit, putative | transcript_product=tRNA methyltransferase complex GCD14 subunit	1	1	3	2	1	1	1	1	3	2	1	1	3	2	1	1	3	2	1	1	37.038	0	6.771	By MS/MS	By MS/MS	By MS/MS	By MS/MS	By MS/MS	By MS/MS	5.1	5.1	11.6	7.2	5.1	5.1	92709000	91553000	164720000	17137000	113850000	18212000	6622100	6539500
3744	CFAC1_270065600.1-p1	CFAC1_270065600.1-p1	10	10	10	CFAC1_270065600.1-p1 | transcript=CFAC1_270065600.1 | gene=CFAC1_270065600 | organism=Crithidia_fasciculata_strain_Cf-Cl | gene_product=squalene synthase, putative | transcript_product=squalene synthase, putative | location=CfaC1_27:1880375-1881619(-) | pr	6	4	5	2	0	4	6	4	5	2	0	4	6	4	6	4	5	2	0	4	46.946	0	55.699	By MS/MS	By MS/MS	By MS/MS	By MS/MS		By MS/MS	20	11.8	21	8.9	0	13.5	311900000	119370000	300390000	146270000	0	139890000	15595000	5968600
2894	CFAC1_240029400.1-p1	CFAC1_240029400.1-p1	5	5	5	CFAC1_240029400.1-p1 | transcript=CFAC1_240029400.1 | gene=CFAC1_240029400 | organism=Crithidia_fasciculata_strain_Cf-Cl | gene_product=hypothetical protein, conserved | transcript_product=hypothetical protein, conserved | location=CfaC1_24:775212-777314(+	5	4	3	1	1	1	5	4	3	1	1	1	5	1	5	4	3	1	1	1	74.865	0	12.224	By MS/MS	By MS/MS	By MS/MS	By matching	By MS/MS	By MS/MS	9.7	8.7	4.6	1.3	2.3	1.3	124740000	99268000	48231000	9896400	0	10338000	3898200	3102100
1803	CFAC1_190011700.1-p1	CFAC1_190011700.1-p1	5	5	5	CFAC1_190011700.1-p1 | transcript=CFAC1_190011700.1 | gene=CFAC1_190011700 | organism=Crithidia_fasciculata_strain_Cf-Cl | gene_product=Sulfite exporter TauE/SafE, putative | transcript_product=Sulfite exporter TauE/SafE, putative | location=CfaC1_19:18634	4	5	3	1	1	1	4	5	3	1	1	1	5	1	4	5	3	1	1	1	54.265	0	21.255	By MS/MS	By MS/MS	By MS/MS	By matching	By MS/MS	By MS/MS	9.4	11.4	7.9	2.4	2.4	3.5	138770000	173770000	109890000	22053000	123590000	0	8163100	10222000
2900	CFAC1_240030800.1-p1	CFAC1_240030800.1-p1	2	2	2	CFAC1_240030800.1-p1 | transcript=CFAC1_240030800.1 | gene=CFAC1_240030800 | organism=Crithidia_fasciculata_strain_Cf-Cl | gene_product=Protein kinase domain/EF-hand domain containing protein, putative | transcript_product=Protein kinase domain/EF-hand dom	2	1	2	0	1	2	2	1	2	0	1	2	2	2	2	1	2	0	1	2	191.99	0	9.5442	By MS/MS	By MS/MS	By MS/MS		By matching	By MS/MS	2.3	1.6	2.3	0	0.8	2.3	409230000	12953000	45841000	0	31434000	43679000	6200400	196250
1630	CFAC1_170027600.1-p1	CFAC1_170027600.1-p1	3	3	3	CFAC1_170027600.1-p1 | transcript=CFAC1_170027600.1 | gene=CFAC1_170027600 | organism=Crithidia_fasciculata_strain_Cf-Cl | gene_product=pumillio protein 9, putative | transcript_product=pumillio protein 9, putative | location=CfaC1_17:710166-712175(+) | pr	3	2	2	1	0	1	3	2	2	1	0	1	3	1	3	2	2	1	0	1	70.407	0	13.569	By MS/MS	By MS/MS	By MS/MS	By matching		By matching	6.6	5.2	4.5	1.3	0	3.1	97800000	60542000	67313000	15137000	0	7090000	3372400	2087700
2285	CFAC1_210039400.1-p1	CFAC1_210039400.1-p1	2	2	2	CFAC1_210039400.1-p1 | transcript=CFAC1_210039400.1 | gene=CFAC1_210039400 | organism=Crithidia_fasciculata_strain_Cf-Cl | gene_product=hypothetical protein, conserved | transcript_product=hypothetical protein, conserved | location=CfaC1_21:1027195-1028292	2	2	1	1	1	1	2	2	1	1	1	1	2	1	2	2	1	1	1	1	36.68	0	10.234	By matching	By MS/MS	By MS/MS	By MS/MS	By MS/MS	By matching	6.6	6.6	3.8	3.8	3.8	3.8	115410000	104500000	52758000	18712000	0	20994000	8878100	8038300
629	CFAC1_080010400.1-p1	CFAC1_080010400.1-p1	4	4	4	CFAC1_080010400.1-p1 | transcript=CFAC1_080010400.1 | gene=CFAC1_080010400 | organism=Crithidia_fasciculata_strain_Cf-Cl | gene_product=hypothetical protein, conserved | transcript_product=hypothetical protein, conserved | location=CfaC1_08:211375-213387(-	1	2	1	1	1	3	1	2	1	1	1	3	2	3	1	2	1	1	1	3	69.611	0	5.4098	By MS/MS	By MS/MS	By MS/MS	By MS/MS	By MS/MS	By MS/MS	3	4.8	3	3	3	8.7	18826000	155900000	37363000	50095000	25574000	18633000	941280	7795200
3249	CFAC1_260006600.1-p1	CFAC1_260006600.1-p1	5	5	5	CFAC1_260006600.1-p1 | transcript=CFAC1_260006600.1 | gene=CFAC1_260006600 | organism=Crithidia_fasciculata_strain_Cf-Cl | gene_product=hypothetical protein, conserved | transcript_product=hypothetical protein, conserved | location=CfaC1_26:32553-33623(+)	4	3	4	0	5	2	4	3	4	0	5	2	4	5	4	3	4	0	5	2	38.116	0	51.657	By MS/MS	By MS/MS	By MS/MS		By MS/MS	By MS/MS	19.4	12.1	19.4	0	21.3	9	181080000	178390000	72278000	0	89516000	44047000	13929000	13722000
4750	CFAC1_300060500.1-p1	CFAC1_300060500.1-p1	5	5	5	CFAC1_300060500.1-p1 | transcript=CFAC1_300060500.1 | gene=CFAC1_300060500 | organism=Crithidia_fasciculata_strain_Cf-Cl | gene_product=hypothetical protein | transcript_product=hypothetical protein | location=CfaC1_30:1599218-1601628(-) | protein_length=8	3	2	4	2	4	0	3	2	4	2	4	0	4	4	3	2	4	2	4	0	88.15	0	19.191	By MS/MS	By MS/MS	By MS/MS	By MS/MS	By MS/MS		6	3.4	10.7	6.4	10.7	0	116570000	169780000	117420000	64134000	95655000	0	4019600	5854600
4632	CFAC1_300034400.1-p1	CFAC1_300034400.1-p1	5	5	5	CFAC1_300034400.1-p1 | transcript=CFAC1_300034400.1 | gene=CFAC1_300034400 | organism=Crithidia_fasciculata_strain_Cf-Cl | gene_product=DNA-directed RNA polymerase-like protein | transcript_product=DNA-directed RNA polymerase-like protein | location=CfaC1_	2	2	4	3	1	1	2	2	4	3	1	1	4	3	2	2	4	3	1	1	15.378	0	12.779	By MS/MS	By MS/MS	By MS/MS	By MS/MS	By MS/MS	By MS/MS	20.4	20.4	49.6	32.8	17.5	5.1	50479000	52968000	141630000	70200000	56440000	86133000	5047900	5296800
889	CFAC1_110009600.1-p1	CFAC1_110009600.1-p1	3	3	3	CFAC1_110009600.1-p1 | transcript=CFAC1_110009600.1 | gene=CFAC1_110009600 | organism=Crithidia_fasciculata_strain_Cf-Cl | gene_product=amino acid permease, putative | transcript_product=amino acid permease, putative | location=CfaC1_11:128013-130466(+) |	1	1	2	1	1	2	1	1	2	1	1	2	2	2	1	1	2	1	1	2	86.174	0	10.211	By matching	By MS/MS	By MS/MS	By MS/MS	By MS/MS	By MS/MS	2.3	2.3	3.7	1.3	1.3	3.9	9716000	11620000	44278000	29996000	20822000	33741000	422430	505200
4583	CFAC1_300021600.1-p1	CFAC1_300021600.1-p1	2	2	2	CFAC1_300021600.1-p1 | transcript=CFAC1_300021600.1 | gene=CFAC1_300021600 | organism=Crithidia_fasciculata_strain_Cf-Cl | gene_product=SMP-30/Gluconolaconase/LRE-like region containing protein, putative | transcript_product=SMP-30/Gluconolaconase/LRE-like	2	2	2	2	2	0	2	2	2	2	2	0	2	2	2	2	2	2	2	0	41.363	0	29.136	By MS/MS	By MS/MS	By MS/MS	By MS/MS	By MS/MS		8.6	8.6	8.6	8.6	8.6	0	389280000	306580000	26598000	53140000	255170000	0	24330000	19161000
903	CFAC1_110013600.1-p1	CFAC1_110013600.1-p1	2	2	2	CFAC1_110013600.1-p1 | transcript=CFAC1_110013600.1 | gene=CFAC1_110013600 | organism=Crithidia_fasciculata_strain_Cf-Cl | gene_product=hypothetical protein, conserved | transcript_product=hypothetical protein, conserved | location=CfaC1_11:237631-237960(-	1	2	2	0	2	1	1	2	2	0	2	1	2	2	1	2	2	0	2	1	11.852	0	9.5377	By MS/MS	By MS/MS	By MS/MS		By MS/MS	By matching	11.9	21.1	21.1	0	21.1	11.9	52953000	105830000	115940000	0	74513000	21247000	8825500	17638000
833	CFAC1_100020100.1-p1	CFAC1_100020100.1-p1	3	3	3	CFAC1_100020100.1-p1 | transcript=CFAC1_100020100.1 | gene=CFAC1_100020100 | organism=Crithidia_fasciculata_strain_Cf-Cl | gene_product=phosphate transporter, putative | transcript_product=phosphate transporter, putative | location=CfaC1_10:425309-427372(+	2	1	1	2	1	0	2	1	1	2	1	0	2	2	2	1	1	2	1	0	72.214	0	7.4557	By MS/MS	By MS/MS	By MS/MS	By MS/MS	By MS/MS		3.8	1.7	1.7	3.6	1.7	0	39016000	50975000	57309000	32367000	25765000	0	2601100	3398400
4160	CFAC1_290010000.1-p1	CFAC1_290010000.1-p1	4	4	4	CFAC1_290010000.1-p1 | transcript=CFAC1_290010000.1 | gene=CFAC1_290010000 | organism=Crithidia_fasciculata_strain_Cf-Cl | gene_product=pseudouridylate synthase-like protein | transcript_product=pseudouridylate synthase-like protein | location=CfaC1_29:113	2	1	4	0	2	1	2	1	4	0	2	1	4	2	2	1	4	0	2	1	70.246	0	9.8604	By MS/MS	By MS/MS	By MS/MS		By MS/MS	By matching	3.1	1.9	6.5	0	2.9	1.2	203450000	241110000	100130000	0	36402000	5846500	8138100	9644500
2050	CFAC1_200023000.1-p1	CFAC1_200023000.1-p1	7	7	7	CFAC1_200023000.1-p1 | transcript=CFAC1_200023000.1 | gene=CFAC1_200023000 | organism=Crithidia_fasciculata_strain_Cf-Cl | gene_product=XPC-binding domain/UBA/TS-N domain containing protein, putative | transcript_product=XPC-binding domain/UBA/TS-N domain	6	3	2	1	1	2	6	3	2	1	1	2	6	2	6	3	2	1	1	2	45.316	0	20.848	By MS/MS	By MS/MS	By MS/MS	By matching	By matching	By MS/MS	18.2	8.9	4.3	1.9	2.4	3.8	284240000	161590000	87856000	46110000	27520000	74462000	17765000	10099000
2712	CFAC1_230040500.1-p1	CFAC1_230040500.1-p1	5	5	5	CFAC1_230040500.1-p1 | transcript=CFAC1_230040500.1 | gene=CFAC1_230040500 | organism=Crithidia_fasciculata_strain_Cf-Cl | gene_product=hypothetical protein, conserved | transcript_product=hypothetical protein, conserved | location=CfaC1_23:1005869-1008634	2	3	1	1	2	1	2	3	1	1	2	1	3	2	2	3	1	1	2	1	100.74	0	14.879	By matching	By MS/MS	By MS/MS	By matching	By MS/MS	By MS/MS	2.5	3.9	1.7	1.7	5	1.1	634450000	560860000	7040200	4773400	11034000	0	14419000	12747000
1276	CFAC1_140022800.1-p1	CFAC1_140022800.1-p1	3	3	3	CFAC1_140022800.1-p1 | transcript=CFAC1_140022800.1 | gene=CFAC1_140022800 | organism=Crithidia_fasciculata_strain_Cf-Cl | gene_product=zinc finger containing protein, putative | transcript_product=zinc finger containing protein, putative | location=CfaC1_	3	2	0	0	0	1	3	2	0	0	0	1	3	1	3	2	0	0	0	1	73.241	0	7.8347	By MS/MS	By MS/MS				By MS/MS	5.4	5.3	0	0	0	3.5	257610000	147040000	0	0	0	32273000	11200000	6393000
808	CFAC1_100015900.1-p1	CFAC1_100015900.1-p1	2	2	2	CFAC1_100015900.1-p1 | transcript=CFAC1_100015900.1 | gene=CFAC1_100015900 | organism=Crithidia_fasciculata_strain_Cf-Cl | gene_product=PH domain containing protein, putative | transcript_product=PH domain containing protein, putative | location=CfaC1_10:3	1	1	1	0	0	2	1	1	1	0	0	2	1	2	1	1	1	0	0	2	143.47	0.0031296	2.2389	By MS/MS	By MS/MS	By MS/MS			By MS/MS	1	1	1	0	0	2.3	6065600	1221000	766280	0	0	34051000	131860	26543
4039	CFAC1_280063700.1-p1	CFAC1_280063700.1-p1	5	5	5	CFAC1_280063700.1-p1 | transcript=CFAC1_280063700.1 | gene=CFAC1_280063700 | organism=Crithidia_fasciculata_strain_Cf-Cl | gene_product=RNA helicase, putative | transcript_product=RNA helicase, putative | location=CfaC1_28:1703130-1705277(-) | protein_leng	4	3	4	1	4	0	4	3	4	1	4	0	4	4	4	3	4	1	4	0	78.739	0	17.22	By MS/MS	By MS/MS	By MS/MS	By matching	By MS/MS		6.4	4.3	7	1.3	6.4	0	36431000	62902000	92681000	14177000	48833000	0	1012000	1747300
2363	CFAC1_220016800.1-p1	CFAC1_220016800.1-p1	4	4	4	CFAC1_220016800.1-p1 | transcript=CFAC1_220016800.1 | gene=CFAC1_220016800 | organism=Crithidia_fasciculata_strain_Cf-Cl | gene_product=Prefoldin subunit, putative | transcript_product=Prefoldin subunit, putative | location=CfaC1_22:311563-311949(+) | prot	1	1	3	0	3	3	1	1	3	0	3	3	3	3	1	1	3	0	3	3	14.726	0	15.922	By MS/MS	By MS/MS	By MS/MS		By MS/MS	By MS/MS	10.9	10.9	36.7	0	36.7	26.6	79716000	58611000	405090000	0	531120000	384190000	8857300	6512300
3830	CFAC1_280018800.1-p1	CFAC1_280018800.1-p1	4	4	4	CFAC1_280018800.1-p1 | transcript=CFAC1_280018800.1 | gene=CFAC1_280018800 | organism=Crithidia_fasciculata_strain_Cf-Cl | gene_product=nicotinate phosphoribosyltransferase, putative | transcript_product=nicotinate phosphoribosyltransferase, putative | loc	1	2	4	1	3	1	1	2	4	1	3	1	4	3	1	2	4	1	3	1	47.668	0	10.262	By MS/MS	By MS/MS	By MS/MS	By MS/MS	By MS/MS	By MS/MS	1.7	7.3	12.5	1.7	9	3.5	22791000	137970000	167910000	13919000	105610000	20086000	911640	5519000
333	CFAC1_050005200.1-p1;CFAC1_110005200.1-p1	CFAC1_050005200.1-p1;CFAC1_110005200.1-p1	2;2	2;2	2;2	CFAC1_050005200.1-p1 | transcript=CFAC1_050005200.1 | gene=CFAC1_050005200 | organism=Crithidia_fasciculata_strain_Cf-Cl | gene_product=hypothetical protein, conserved | transcript_product=hypothetical protein, conserved | location=CfaC1_05:5157-6179(-) |	1	1	2	1	1	0	1	1	2	1	1	0	2	1	1	1	2	1	1	0	37.339	0	7.5255	By matching	By MS/MS	By MS/MS	By MS/MS	By matching		3.5	3.5	6.5	3.5	3.5	0	61229000	41278000	90823000	53316000	15564000	0	6803200	4586500
4049	CFAC1_280065500.1-p1	CFAC1_280065500.1-p1	5	5	5	CFAC1_280065500.1-p1 | transcript=CFAC1_280065500.1 | gene=CFAC1_280065500 | organism=Crithidia_fasciculata_strain_Cf-Cl | gene_product=mkiaa0324 protein-like protein | transcript_product=mkiaa0324 protein-like protein | location=CfaC1_28:1750423-1751844(-	4	1	4	1	2	3	4	1	4	1	2	3	4	3	4	1	4	1	2	3	51.363	0	17.756	By MS/MS	By MS/MS	By MS/MS	By MS/MS	By MS/MS	By MS/MS	8.2	1.7	9.3	1.9	4.7	7.2	218090000	122080000	143690000	0	79829000	99789000	13631000	7630000
4372	CFAC1_290053200.1-p1	CFAC1_290053200.1-p1	8	8	8	CFAC1_290053200.1-p1 | transcript=CFAC1_290053200.1 | gene=CFAC1_290053200 | organism=Crithidia_fasciculata_strain_Cf-Cl | gene_product=DNAj-like protein | transcript_product=DNAj-like protein | location=CfaC1_29:1491805-1494222(-) | protein_length=805 | s	3	1	7	1	3	2	3	1	7	1	3	2	7	3	3	1	7	1	3	2	87.1	0	24.07	By MS/MS	By MS/MS	By MS/MS	By matching	By MS/MS	By MS/MS	4.2	1.6	13.4	1.2	5.2	3.7	251960000	24502000	132070000	12336000	57713000	44677000	5999100	583380
475	CFAC1_060012400.1-p1	CFAC1_060012400.1-p1	2	2	2	CFAC1_060012400.1-p1 | transcript=CFAC1_060012400.1 | gene=CFAC1_060012400 | organism=Crithidia_fasciculata_strain_Cf-Cl | gene_product=hypothetical protein, conserved | transcript_product=hypothetical protein, conserved | location=CfaC1_06:258479-259009(+	1	2	1	0	1	1	1	2	1	0	1	1	2	1	1	2	1	0	1	1	19.36	0	8.2072	By MS/MS	By MS/MS	By MS/MS		By matching	By MS/MS	9.1	15.3	9.1	0	9.1	9.1	35483000	93059000	31978000	0	29412000	123640000	5913900	15510000
500	CFAC1_060018700.1-p1	CFAC1_060018700.1-p1	3	3	3	CFAC1_060018700.1-p1 | transcript=CFAC1_060018700.1 | gene=CFAC1_060018700 | organism=Crithidia_fasciculata_strain_Cf-Cl | gene_product=hypothetical protein, conserved | transcript_product=hypothetical protein, conserved | location=CfaC1_06:502083-503633(-	2	2	3	2	1	3	2	2	3	2	1	3	3	3	2	2	3	2	1	3	55.476	0	6.016	By MS/MS	By MS/MS	By MS/MS	By MS/MS	By MS/MS	By MS/MS	4.8	4.8	6.6	4.8	1.7	6.6	144300000	120000000	158720000	131660000	35268000	132220000	6012600	5000100
1847	CFAC1_190021400.1-p1	CFAC1_190021400.1-p1	5	5	5	CFAC1_190021400.1-p1 | transcript=CFAC1_190021400.1 | gene=CFAC1_190021400 | organism=Crithidia_fasciculata_strain_Cf-Cl | gene_product=hypothetical protein, conserved | transcript_product=hypothetical protein, conserved | location=CfaC1_19:446480-447349(+	1	1	5	1	1	1	1	1	5	1	1	1	5	1	1	1	5	1	1	1	31.885	0	7.6651	By MS/MS	By MS/MS	By MS/MS	By MS/MS	By matching	By MS/MS	7.6	7.6	27	7.6	4.5	7.6	57142000	38299000	170350000	37337000	36419000	31410000	3174500	2127700
4130	CFAC1_280079900.1-p1	CFAC1_280079900.1-p1	6	6	6	CFAC1_280079900.1-p1 | transcript=CFAC1_280079900.1 | gene=CFAC1_280079900 | organism=Crithidia_fasciculata_strain_Cf-Cl | gene_product=delta-6 fatty acid desaturase | transcript_product=delta-6 fatty acid desaturase | location=CfaC1_28:2152410-2153612(-)	1	1	5	1	0	2	1	1	5	1	0	2	5	2	1	1	5	1	0	2	46.619	0	13.332	By MS/MS	By MS/MS	By MS/MS	By matching		By MS/MS	2	2	14	4	0	6.5	9640800	12977000	222630000	24977000	0	51376000	482040	648870
4672	CFAC1_300044000.1-p1	CFAC1_300044000.1-p1	4	4	4	CFAC1_300044000.1-p1 | transcript=CFAC1_300044000.1 | gene=CFAC1_300044000 | organism=Crithidia_fasciculata_strain_Cf-Cl | gene_product=hypothetical protein, conserved | transcript_product=hypothetical protein, conserved | location=CfaC1_30:1099469-1100626	4	2	2	2	2	0	4	2	2	2	2	0	4	2	4	2	2	2	2	0	40.481	0	10.643	By MS/MS	By MS/MS	By MS/MS	By MS/MS	By MS/MS		17.9	10.4	10.4	10.4	10.4	0	118400000	59269000	58783000	85227000	68956000	0	6231600	3119400
2853	CFAC1_240021400.1-p1	CFAC1_240021400.1-p1	3	3	3	CFAC1_240021400.1-p1 | transcript=CFAC1_240021400.1 | gene=CFAC1_240021400 | organism=Crithidia_fasciculata_strain_Cf-Cl | gene_product=mak-16-like RNA binding protein, putative | transcript_product=mak-16-like RNA binding protein, putative | location=CfaC	0	2	2	0	3	0	0	2	2	0	3	0	2	3	0	2	2	0	3	0	32.043	0	10.657		By MS/MS	By MS/MS		By MS/MS		0	10.9	10.9	0	15.4	0	0	182330000	172690000	0	202590000	0	0	20258000
1588	CFAC1_170016500.1-p1	CFAC1_170016500.1-p1	4	4	4	CFAC1_170016500.1-p1 | transcript=CFAC1_170016500.1 | gene=CFAC1_170016500 | organism=Crithidia_fasciculata_strain_Cf-Cl | gene_product=hypothetical protein, conserved | transcript_product=hypothetical protein, conserved | location=CfaC1_17:341185-341943(+	1	1	2	1	4	2	1	1	2	1	4	2	2	4	1	1	2	1	4	2	29.22	0	5.1133	By MS/MS	By matching	By MS/MS	By matching	By MS/MS	By MS/MS	4.8	4.8	8.7	4.8	16.7	8.7	163940000	111920000	64128000	20760000	210250000	30328000	12611000	8609500
4047	CFAC1_280065100.1-p1	CFAC1_280065100.1-p1	6	6	6	CFAC1_280065100.1-p1 | transcript=CFAC1_280065100.1 | gene=CFAC1_280065100 | organism=Crithidia_fasciculata_strain_Cf-Cl | gene_product=Gcd10p family, putative | transcript_product=Gcd10p family, putative | location=CfaC1_28:1738282-1739682(-) | protein_le	3	4	4	3	1	1	3	4	4	3	1	1	4	3	3	4	4	3	1	1	51.15	0	29.633	By MS/MS	By MS/MS	By MS/MS	By MS/MS	By MS/MS	By MS/MS	10.3	15.7	11.6	8.2	3.6	3.4	99973000	166970000	76478000	53376000	40610000	0	4165600	6957300
1448	CFAC1_160014800.1-p1	CFAC1_160014800.1-p1	2	2	2	CFAC1_160014800.1-p1 | transcript=CFAC1_160014800.1 | gene=CFAC1_160014800 | organism=Crithidia_fasciculata_strain_Cf-Cl | gene_product=ubiquitin-conjugating enzyme E2, putative | transcript_product=ubiquitin-conjugating enzyme E2, putative | location=CfaC	1	1	2	2	0	1	1	1	2	2	0	1	2	2	1	1	2	2	0	1	23.572	0	7.18	By MS/MS	By MS/MS	By MS/MS	By MS/MS		By MS/MS	6.6	6.6	14.2	14.2	0	6.6	39600000	29595000	37663000	15552000	0	20033000	4400000	3288300
4621	CFAC1_300030700.1-p1	CFAC1_300030700.1-p1	2	2	2	CFAC1_300030700.1-p1 | transcript=CFAC1_300030700.1 | gene=CFAC1_300030700 | organism=Crithidia_fasciculata_strain_Cf-Cl | gene_product=Putative methyltransferase, putative | transcript_product=Putative methyltransferase, putative | location=CfaC1_30:73328	1	2	1	1	1	1	1	2	1	1	1	1	2	1	1	2	1	1	1	1	83.273	0	7.4475	By MS/MS	By MS/MS	By MS/MS	By MS/MS	By MS/MS	By MS/MS	2.2	3.3	2.2	2.2	2.2	2.2	57333000	28877000	56195000	0	27509000	25321000	1638100	825050
4615	CFAC1_300029600.1-p1	CFAC1_300029600.1-p1	3	3	3	CFAC1_300029600.1-p1 | transcript=CFAC1_300029600.1 | gene=CFAC1_300029600 | organism=Crithidia_fasciculata_strain_Cf-Cl | gene_product=Putative GTPase activating protein for Arf, putative | transcript_product=Putative GTPase activating protein for Arf, pu	2	1	2	2	0	0	2	1	2	2	0	0	2	2	2	1	2	2	0	0	43.835	0	16.036	By MS/MS	By MS/MS	By MS/MS	By matching			7.2	2.6	5.5	5.5	0	0	54815000	0	95080000	40348000	0	0	3425900	0
776	CFAC1_100007300.1-p1	CFAC1_100007300.1-p1	7	7	7	CFAC1_100007300.1-p1 | transcript=CFAC1_100007300.1 | gene=CFAC1_100007300 | organism=Crithidia_fasciculata_strain_Cf-Cl | gene_product=RNA helicase, putative | transcript_product=RNA helicase, putative | location=CfaC1_10:42897-46850(+) | protein_length=1	4	2	3	3	3	0	4	2	3	3	3	0	4	3	4	2	3	3	3	0	145.85	0	28.637	By MS/MS	By MS/MS	By MS/MS	By MS/MS	By MS/MS		4.5	2.4	3.6	4.8	2.9	0	160320000	303600000	142040000	21072000	213300000	0	2137700	4048000
2549	CFAC1_230010600.1-p1	CFAC1_230010600.1-p1	3	3	3	CFAC1_230010600.1-p1 | transcript=CFAC1_230010600.1 | gene=CFAC1_230010600 | organism=Crithidia_fasciculata_strain_Cf-Cl | gene_product=DnaJ domain/Zinc-finger double-stranded RNA-binding, putative | transcript_product=DnaJ domain/Zinc-finger double-strand	1	3	1	1	1	0	1	3	1	1	1	0	3	1	1	3	1	1	1	0	43.875	0	12.09	By MS/MS	By MS/MS	By MS/MS	By MS/MS	By MS/MS		4.5	10.3	4.5	4.5	4.5	0	28506000	110450000	39043000	18883000	25017000	0	1781700	6903300
4702	CFAC1_300049800.1-p1	CFAC1_300049800.1-p1	2	2	2	CFAC1_300049800.1-p1 | transcript=CFAC1_300049800.1 | gene=CFAC1_300049800 | organism=Crithidia_fasciculata_strain_Cf-Cl | gene_product=kinetoplast-associated protein 3, putative | transcript_product=kinetoplast-associated protein 3, putative | location=Cf	1	1	1	1	1	2	1	1	1	1	1	2	1	2	1	1	1	1	1	2	15.258	0.00022655	3.7825	By MS/MS	By MS/MS	By MS/MS	By MS/MS	By MS/MS	By MS/MS	8.2	8.2	8.2	8.2	8.2	14.9	82846000	97173000	88630000	0	84584000	132610000	20712000	24293000
1683	CFAC1_180012200.1-p1	CFAC1_180012200.1-p1	2	2	2	CFAC1_180012200.1-p1 | transcript=CFAC1_180012200.1 | gene=CFAC1_180012200 | organism=Crithidia_fasciculata_strain_Cf-Cl | gene_product=DNA-directed RNA polymerase 2, RPB12 subunit, putative | transcript_product=DNA-directed RNA polymerase 2, RPB12 subunit	1	2	2	1	1	0	1	2	2	1	1	0	2	1	1	2	2	1	1	0	9.9982	0	7.1421	By MS/MS	By MS/MS	By MS/MS	By MS/MS	By MS/MS		12.2	36.7	36.7	24.4	12.2	0	49849000	76298000	83661000	34378000	33267000	0	8308200	12716000
1744	CFAC1_180026700.1-p1	CFAC1_180026700.1-p1	3	3	3	CFAC1_180026700.1-p1 | transcript=CFAC1_180026700.1 | gene=CFAC1_180026700 | organism=Crithidia_fasciculata_strain_Cf-Cl | gene_product=hypothetical protein, conserved | transcript_product=hypothetical protein, conserved | location=CfaC1_18:765979-766638(+	1	1	2	0	2	1	1	1	2	0	2	1	2	2	1	1	2	0	2	1	23.122	0	9.2742	By MS/MS	By MS/MS	By MS/MS		By MS/MS	By MS/MS	7.3	7.3	15.5	0	15.1	8.2	37813000	35220000	60589000	0	12889000	25895000	3437600	3201800
2053	CFAC1_200024100.1-p1	CFAC1_200024100.1-p1	4	4	4	CFAC1_200024100.1-p1 | transcript=CFAC1_200024100.1 | gene=CFAC1_200024100 | organism=Crithidia_fasciculata_strain_Cf-Cl | gene_product=hypothetical protein, conserved | transcript_product=hypothetical protein, conserved | location=CfaC1_20:747977-748825(-	1	1	1	1	0	2	1	1	1	1	0	2	1	2	1	1	1	1	0	2	30.372	0	4.9361	By MS/MS	By MS/MS	By MS/MS	By MS/MS		By MS/MS	8.9	3.2	3.2	6	0	9.6	0	184460000	24803000	188700000	0	9719400	0	16769000
3851	CFAC1_280023000.1-p1	CFAC1_280023000.1-p1	3	3	3	CFAC1_280023000.1-p1 | transcript=CFAC1_280023000.1 | gene=CFAC1_280023000 | organism=Crithidia_fasciculata_strain_Cf-Cl | gene_product=Thioredoxin, putative | transcript_product=Thioredoxin, putative | location=CfaC1_28:507997-508500(+) | protein_length=1	1	1	2	3	3	0	1	1	2	3	3	0	2	3	1	1	2	3	3	0	19.56	0	43.813	By MS/MS	By MS/MS	By MS/MS	By MS/MS	By MS/MS		8.4	8.4	20.4	28.7	28.7	0	69526000	95221000	123400000	97363000	193190000	0	5793900	7935100
3039	CFAC1_250012600.1-p1	CFAC1_250012600.1-p1	3	3	3	CFAC1_250012600.1-p1 | transcript=CFAC1_250012600.1 | gene=CFAC1_250012600 | organism=Crithidia_fasciculata_strain_Cf-Cl | gene_product=ubiquitin-like protein, putative | transcript_product=ubiquitin-like protein, putative | location=CfaC1_25:164854-165810	1	1	1	1	0	3	1	1	1	1	0	3	1	3	1	1	1	1	0	3	33.368	0	15.978	By MS/MS	By MS/MS	By MS/MS	By MS/MS		By MS/MS	4.4	4.4	4.4	4.4	0	13.8	112430000	104140000	117630000	114640000	0	139870000	22486000	20829000
1701	CFAC1_180015900.1-p1	CFAC1_180015900.1-p1	7	7	7	CFAC1_180015900.1-p1 | transcript=CFAC1_180015900.1 | gene=CFAC1_180015900 | organism=Crithidia_fasciculata_strain_Cf-Cl | gene_product=ATP-dependent RNA helicase, putative | transcript_product=ATP-dependent RNA helicase, putative | location=CfaC1_18:32750	4	4	2	0	2	2	4	4	2	0	2	2	4	2	4	4	2	0	2	2	81.306	0	32.919	By MS/MS	By MS/MS	By MS/MS		By MS/MS	By MS/MS	12.2	9.2	4.5	0	4.5	6.2	112970000	114200000	41253000	0	41210000	19251000	3227800	3262700
1957	CFAC1_200006400.1-p1	CFAC1_200006400.1-p1	4	4	4	CFAC1_200006400.1-p1 | transcript=CFAC1_200006400.1 | gene=CFAC1_200006400 | organism=Crithidia_fasciculata_strain_Cf-Cl | gene_product=phosphoglycerate mutase protein, putative | transcript_product=phosphoglycerate mutase protein, putative | location=CfaC	3	2	2	1	2	0	3	2	2	1	2	0	3	2	3	2	2	1	2	0	20.048	0	5.8374	By MS/MS	By MS/MS	By MS/MS	By MS/MS	By MS/MS		17.3	10.8	10.8	10.8	10.8	0	84259000	65585000	72918000	30552000	71048000	0	6481500	5045000
3472	CFAC1_260050200.1-p1	CFAC1_260050200.1-p1	3	3	3	CFAC1_260050200.1-p1 | transcript=CFAC1_260050200.1 | gene=CFAC1_260050200 | organism=Crithidia_fasciculata_strain_Cf-Cl | gene_product=RNA-binding protein, putative | transcript_product=RNA-binding protein, putative | location=CfaC1_26:1277051-1277728(-)	1	2	1	0	1	0	1	2	1	0	1	0	2	1	1	2	1	0	1	0	23.627	0	7.8385	By MS/MS	By MS/MS	By MS/MS		By matching		5.8	13.8	7.6	0	7.6	0	72106000	122350000	60111000	0	56952000	0	6008900	10196000
1032	CFAC1_120017800.1-p1	CFAC1_120017800.1-p1	6	6	6	CFAC1_120017800.1-p1 | transcript=CFAC1_120017800.1 | gene=CFAC1_120017800 | organism=Crithidia_fasciculata_strain_Cf-Cl | gene_product=Methyltransferase domain containing protein, putative | transcript_product=Methyltransferase domain containing protein,	2	1	2	4	3	3	2	1	2	4	3	3	2	4	2	1	2	4	3	3	54.445	0	31.164	By MS/MS	By MS/MS	By MS/MS	By MS/MS	By MS/MS	By MS/MS	6.2	3.5	5.1	10.7	6.8	8.4	186360000	99340000	318980000	395450000	11061000	159340000	9318200	4967000
3887	CFAC1_280033200.1-p1	CFAC1_280033200.1-p1	2	2	2	CFAC1_280033200.1-p1 | transcript=CFAC1_280033200.1 | gene=CFAC1_280033200 | organism=Crithidia_fasciculata_strain_Cf-Cl | gene_product=hypothetical protein, conserved | transcript_product=hypothetical protein, conserved | location=CfaC1_28:837582-838211(-	1	2	1	0	2	0	1	2	1	0	2	0	2	2	1	2	1	0	2	0	22.846	0	5.3127	By MS/MS	By MS/MS	By matching		By MS/MS		4.3	9.6	4.3	0	9.6	0	0	138710000	79951000	0	82666000	0	0	13871000
1914	CFAC1_190036300.1-p1	CFAC1_190036300.1-p1	4	4	4	CFAC1_190036300.1-p1 | transcript=CFAC1_190036300.1 | gene=CFAC1_190036300 | organism=Crithidia_fasciculata_strain_Cf-Cl | gene_product=C-14 sterol reductase, putative | transcript_product=C-14 sterol reductase, putative | location=CfaC1_19:856195-857505(-	3	3	2	1	2	1	3	3	2	1	2	1	3	2	3	3	2	1	2	1	48.216	0	35.863	By MS/MS	By MS/MS	By MS/MS	By MS/MS	By MS/MS	By MS/MS	8.9	8.9	7.1	1.8	5	2.5	211060000	245500000	49040000	0	107810000	34424000	17588000	20458000
2892	CFAC1_240029200.1-p1	CFAC1_240029200.1-p1	3	3	3	CFAC1_240029200.1-p1 | transcript=CFAC1_240029200.1 | gene=CFAC1_240029200 | organism=Crithidia_fasciculata_strain_Cf-Cl | gene_product=3-keto-dihydrosphingosine reductase | transcript_product=3-keto-dihydrosphingosine reductase | location=CfaC1_24:771413-	1	2	3	1	2	0	1	2	3	1	2	0	3	2	1	2	3	1	2	0	36.15	0	5.3732	By MS/MS	By MS/MS	By MS/MS	By MS/MS	By MS/MS		2.3	5.3	11.4	2.3	5.3	0	96087000	75146000	134150000	70755000	125570000	0	5338200	4174800
2750	CFAC1_230048400.1-p1	CFAC1_230048400.1-p1	6	6	6	CFAC1_230048400.1-p1 | transcript=CFAC1_230048400.1 | gene=CFAC1_230048400 | organism=Crithidia_fasciculata_strain_Cf-Cl | gene_product=RNA processing factor 1, putative | transcript_product=RNA processing factor 1, putative | location=CfaC1_23:1271536-127	3	3	2	4	1	3	3	3	2	4	1	3	3	4	3	3	2	4	1	3	39.401	0	12.459	By MS/MS	By MS/MS	By MS/MS	By MS/MS	By MS/MS	By MS/MS	13	12.7	9.4	15.5	3	9.1	88303000	142980000	78971000	159240000	16594000	81510000	4905700	7943100
44	CFAC1_010012500.1-p1	CFAC1_010012500.1-p1	2	2	2	CFAC1_010012500.1-p1 | transcript=CFAC1_010012500.1 | gene=CFAC1_010012500 | organism=Crithidia_fasciculata_strain_Cf-Cl | gene_product=hypothetical protein, conserved | transcript_product=hypothetical protein, conserved | location=CfaC1_01:299927-300391(+	2	1	1	1	1	0	2	1	1	1	1	0	2	1	2	1	1	1	1	0	16.345	0.0037221	2.1004	By MS/MS	By MS/MS	By MS/MS	By MS/MS	By MS/MS		14.3	7.1	7.1	7.1	7.1	0	58047000	48096000	137430000	61442000	22867000	0	6449600	5344000
749	CFAC1_090019500.1-p1	CFAC1_090019500.1-p1	2	2	2	CFAC1_090019500.1-p1 | transcript=CFAC1_090019500.1 | gene=CFAC1_090019500 | organism=Crithidia_fasciculata_strain_Cf-Cl | gene_product=hypothetical protein, conserved | transcript_product=hypothetical protein, conserved | location=CfaC1_09:530949-531290(+	2	1	0	1	0	0	2	1	0	1	0	0	2	1	2	1	0	1	0	0	13.411	0	4.8138	By MS/MS	By matching		By MS/MS			29.2	15.9	0	15.9	0	0	104460000	65300000	0	51518000	0	0	26116000	16325000
2039	CFAC1_200021500.1-p1	CFAC1_200021500.1-p1	7	7	7	CFAC1_200021500.1-p1 | transcript=CFAC1_200021500.1 | gene=CFAC1_200021500 | organism=Crithidia_fasciculata_strain_Cf-Cl | gene_product=hypothetical protein, conserved | transcript_product=hypothetical protein, conserved | location=CfaC1_20:650447-654268(-	4	2	6	3	4	1	4	2	6	3	4	1	6	4	4	2	6	3	4	1	139.17	0	10.369	By MS/MS	By MS/MS	By MS/MS	By MS/MS	By MS/MS	By MS/MS	3.2	2	6.5	2.1	2.8	0.9	91016000	43277000	119990000	28843000	71441000	16730000	1654800	786860
3648	CFAC1_270033300.1-p1	CFAC1_270033300.1-p1	4	4	4	CFAC1_270033300.1-p1 | transcript=CFAC1_270033300.1 | gene=CFAC1_270033300 | organism=Crithidia_fasciculata_strain_Cf-Cl | gene_product=diphthine synthase-like protein | transcript_product=diphthine synthase-like protein | location=CfaC1_27:900858-901673(-	2	1	2	3	3	0	2	1	2	3	3	0	2	3	2	1	2	3	3	0	29.389	0	21.495	By MS/MS	By MS/MS	By MS/MS	By MS/MS	By MS/MS		10.7	7.4	8.5	15.5	15.9	0	84810000	38194000	83558000	184830000	119420000	0	5654000	2546300
3213	CFAC1_250050100.1-p1	CFAC1_250050100.1-p1	6	6	6	CFAC1_250050100.1-p1 | transcript=CFAC1_250050100.1 | gene=CFAC1_250050100 | organism=Crithidia_fasciculata_strain_Cf-Cl | gene_product=hypothetical protein, conserved | transcript_product=hypothetical protein, conserved | location=CfaC1_25:1329470-1331848	4	3	1	2	4	4	4	3	1	2	4	4	4	4	4	3	1	2	4	4	83.749	0	16.049	By MS/MS	By MS/MS	By MS/MS	By MS/MS	By MS/MS	By MS/MS	7.4	5.9	1.8	3.4	6.4	6.9	102410000	121070000	53772000	0	200700000	86179000	2695100	3186000
2668	CFAC1_230032200.1-p1	CFAC1_230032200.1-p1	2	2	2	CFAC1_230032200.1-p1 | transcript=CFAC1_230032200.1 | gene=CFAC1_230032200 | organism=Crithidia_fasciculata_strain_Cf-Cl | gene_product=hypothetical protein, conserved | transcript_product=hypothetical protein, conserved | location=CfaC1_23:753029-754906(-	2	2	1	1	0	2	2	2	1	1	0	2	2	2	2	2	1	1	0	2	67.604	0	11.813	By MS/MS	By MS/MS	By MS/MS	By matching		By MS/MS	4.5	4.5	2.7	2.7	0	4.5	40612000	33768000	21315000	12854000	0	28961000	1269100	1055300
3886	CFAC1_280033000.1-p1	CFAC1_280033000.1-p1	8	8	8	CFAC1_280033000.1-p1 | transcript=CFAC1_280033000.1 | gene=CFAC1_280033000 | organism=Crithidia_fasciculata_strain_Cf-Cl | gene_product=clathrin coat assembly protein-like protein | transcript_product=clathrin coat assembly protein-like protein | location=	2	4	3	4	6	2	2	4	3	4	6	2	4	6	2	4	3	4	6	2	49.105	0	25.038	By MS/MS	By MS/MS	By MS/MS	By MS/MS	By MS/MS	By MS/MS	5.7	11	7.3	8.7	15.1	8.7	95566000	110420000	214000000	42064000	304200000	93176000	3822700	4416700
375	CFAC1_050013700.1-p1	CFAC1_050013700.1-p1	7	7	7	CFAC1_050013700.1-p1 | transcript=CFAC1_050013700.1 | gene=CFAC1_050013700 | organism=Crithidia_fasciculata_strain_Cf-Cl | gene_product=hypothetical protein, conserved | transcript_product=hypothetical protein, conserved | location=CfaC1_05:237710-239836(+	2	2	2	4	3	2	2	2	2	4	3	2	2	4	2	2	2	4	3	2	77.398	0	15.582	By MS/MS	By MS/MS	By MS/MS	By MS/MS	By MS/MS	By MS/MS	4.8	3.2	5.8	9.9	6.9	2.3	44395000	81460000	73307000	129010000	114210000	19422000	1387300	2545600
2692	CFAC1_230037700.1-p1	CFAC1_230037700.1-p1	3	3	3	CFAC1_230037700.1-p1 | transcript=CFAC1_230037700.1 | gene=CFAC1_230037700 | organism=Crithidia_fasciculata_strain_Cf-Cl | gene_product=cation transporter, putative | transcript_product=cation transporter, putative | location=CfaC1_23:929567-931402(+) | pr	3	2	2	2	1	0	3	2	2	2	1	0	3	2	3	2	2	2	1	0	65.545	0	10.196	By MS/MS	By MS/MS	By MS/MS	By MS/MS	By matching		14.2	12.4	5.9	5.9	1.8	0	93946000	95423000	74185000	60282000	36817000	0	4944500	5022300
4193	CFAC1_290016600.1-p1	CFAC1_290016600.1-p1	5	5	5	CFAC1_290016600.1-p1 | transcript=CFAC1_290016600.1 | gene=CFAC1_290016600 | organism=Crithidia_fasciculata_strain_Cf-Cl | gene_product=heat shock 70 protein-like protein | transcript_product=heat shock 70 protein-like protein | location=CfaC1_29:296910-29	5	3	3	0	1	1	5	3	3	0	1	1	5	1	5	3	3	0	1	1	100.43	0	11.742	By MS/MS	By MS/MS	By MS/MS		By matching	By MS/MS	8.2	5.8	5.7	0	1.1	1.4	107810000	44174000	53713000	0	50370000	12038000	2566900	1051800
3181	CFAC1_250041900.1-p1	CFAC1_250041900.1-p1	2	2	1	CFAC1_250041900.1-p1 | transcript=CFAC1_250041900.1 | gene=CFAC1_250041900 | organism=Crithidia_fasciculata_strain_Cf-Cl | gene_product=Zinc finger, C3HC4 type (RING finger)/EF-hand domain pair, putative | transcript_product=Zinc finger, C3HC4 type (RING f	1	1	1	2	1	1	1	1	1	2	1	1	1	2	1	1	1	1	1	1	47.944	0	91.835	By MS/MS	By MS/MS	By MS/MS	By MS/MS	By MS/MS	By MS/MS	3.3	3.3	3.3	6.3	3.3	3.3	35766000	78948000	66654000	49083000	60408000	70240000	3251500	7177100
4608	CFAC1_300027800.1-p1	CFAC1_300027800.1-p1	5	5	5	CFAC1_300027800.1-p1 | transcript=CFAC1_300027800.1 | gene=CFAC1_300027800 | organism=Crithidia_fasciculata_strain_Cf-Cl | gene_product=Domain of unknown function (DUF3342), putative | transcript_product=Domain of unknown function (DUF3342), putative | loc	2	2	3	0	1	1	2	2	3	0	1	1	3	1	2	2	3	0	1	1	66.563	0	10.906	By MS/MS	By MS/MS	By MS/MS		By matching	By MS/MS	5.5	4.3	7.1	0	2.9	2.4	51343000	69189000	90703000	0	20487000	17976000	1426200	1921900
825	CFAC1_100018900.1-p1	CFAC1_100018900.1-p1	6	6	6	CFAC1_100018900.1-p1 | transcript=CFAC1_100018900.1 | gene=CFAC1_100018900 | organism=Crithidia_fasciculata_strain_Cf-Cl | gene_product=U3 small nucleolar ribonucleoprotein protein MPP10, putative | transcript_product=U3 small nucleolar ribonucleoprotein p	2	2	6	0	1	2	2	2	6	0	1	2	6	2	2	2	6	0	1	2	75.85	0	13.212	By MS/MS	By matching	By MS/MS		By MS/MS	By MS/MS	4.5	4.5	14.1	0	1.7	4.5	71742000	66097000	145640000	0	24260000	46889000	2110100	1944000
1927	CFAC1_190039500.1-p1	CFAC1_190039500.1-p1	3	3	3	CFAC1_190039500.1-p1 | transcript=CFAC1_190039500.1 | gene=CFAC1_190039500 | organism=Crithidia_fasciculata_strain_Cf-Cl | gene_product=hypothetical protein, conserved | transcript_product=hypothetical protein, conserved | location=CfaC1_19:948416-951349(-	3	3	2	2	0	1	3	3	2	2	0	1	3	2	3	3	2	2	0	1	104.08	0	11.837	By MS/MS	By MS/MS	By MS/MS	By matching		By MS/MS	5	5	3.8	3.8	0	2.5	184810000	44288000	5990300	32788000	0	38806000	3696300	885760
2420	CFAC1_220026000.1-p1	CFAC1_220026000.1-p1	3	3	3	CFAC1_220026000.1-p1 | transcript=CFAC1_220026000.1 | gene=CFAC1_220026000 | organism=Crithidia_fasciculata_strain_Cf-Cl | gene_product=hypothetical protein, conserved | transcript_product=hypothetical protein, conserved | location=CfaC1_22:627816-630668(+	0	1	2	0	1	1	0	1	2	0	1	1	2	1	0	1	2	0	1	1	99.897	0	5.9553		By MS/MS	By MS/MS		By matching	By MS/MS	0	2.2	2.9	0	2.2	1.5	0	30359000	49989000	0	16566000	0	0	867410
4586	CFAC1_300022200.1-p1	CFAC1_300022200.1-p1	14	14	14	CFAC1_300022200.1-p1 | transcript=CFAC1_300022200.1 | gene=CFAC1_300022200 | organism=Crithidia_fasciculata_strain_Cf-Cl | gene_product=phenylalanine-4-hydroxylase | transcript_product=phenylalanine-4-hydroxylase | location=CfaC1_30:504098-505465(+) | prot	13	13	13	9	8	2	13	13	13	9	8	2	13	9	13	13	13	9	8	2	51.801	0	135.36	By MS/MS	By MS/MS	By MS/MS	By MS/MS	By MS/MS	By MS/MS	42.9	49.7	42.9	34.1	32.5	7.9	1576600000	1240900000	1138800000	312410000	343950000	39302000	78828000	62044000
2655	CFAC1_230030600.1-p1	CFAC1_230030600.1-p1	7	5	5	CFAC1_230030600.1-p1 | transcript=CFAC1_230030600.1 | gene=CFAC1_230030600 | organism=Crithidia_fasciculata_strain_Cf-Cl | gene_product=carboxypeptidase, putative | transcript_product=carboxypeptidase, putative | location=CfaC1_23:690403-691902(+) | protei	2	2	2	3	3	3	1	2	1	2	1	2	2	2	1	2	1	2	1	2	56.693	0	7.8423	By matching	By MS/MS	By MS/MS	By MS/MS	By MS/MS	By MS/MS	4.8	5.2	5.2	7.6	6.8	7.4	8712600	61458000	54241000	23134000	17517000	66601000	311160	2194900
1924	CFAC1_190038600.1-p1	CFAC1_190038600.1-p1	2	2	2	CFAC1_190038600.1-p1 | transcript=CFAC1_190038600.1 | gene=CFAC1_190038600 | organism=Crithidia_fasciculata_strain_Cf-Cl | gene_product=Cyclic nucleotide-binding domain containing protein, putative | transcript_product=Cyclic nucleotide-binding domain cont	1	1	2	1	1	0	1	1	2	1	1	0	2	1	1	1	2	1	1	0	99.023	0.0077157	1.8046	By MS/MS	By MS/MS	By MS/MS	By MS/MS	By MS/MS		2.3	2.3	3.5	2.3	2.3	0	507820000	202720000	156700000	965830000	241630000	0	9957300	3974900
2544	CFAC1_230009400.1-p1	CFAC1_230009400.1-p1	5	5	5	CFAC1_230009400.1-p1 | transcript=CFAC1_230009400.1 | gene=CFAC1_230009400 | organism=Crithidia_fasciculata_strain_Cf-Cl | gene_product=Pex2 / Pex12 amino terminal region/Ring finger domain containing protein, putative | transcript_product=Pex2 / Pex12 ami	2	2	2	2	5	0	2	2	2	2	5	0	2	5	2	2	2	2	5	0	34.095	0	20.173	By MS/MS	By MS/MS	By MS/MS	By MS/MS	By MS/MS		10.3	10.3	8.7	8.7	25.8	0	99433000	46803000	46762000	24911000	84249000	0	5849000	2753100
2075	CFAC1_200029200.1-p1	CFAC1_200029200.1-p1	2	2	2	CFAC1_200029200.1-p1 | transcript=CFAC1_200029200.1 | gene=CFAC1_200029200 | organism=Crithidia_fasciculata_strain_Cf-Cl | gene_product=protein kinase, putative | transcript_product=protein kinase, putative | location=CfaC1_20:905233-907230(-) | protein_le	2	2	0	0	1	0	2	2	0	0	1	0	2	1	2	2	0	0	1	0	72.484	0	4.9772	By MS/MS	By MS/MS			By MS/MS		3.6	3.6	0	0	2.4	0	147740000	133890000	0	0	35470000	0	4221000	3825300
3390	CFAC1_260030400.1-p1	CFAC1_260030400.1-p1	4	4	4	CFAC1_260030400.1-p1 | transcript=CFAC1_260030400.1 | gene=CFAC1_260030400 | organism=Crithidia_fasciculata_strain_Cf-Cl | gene_product=mitochondrial carrier protein-like protein | transcript_product=mitochondrial carrier protein-like protein | location=Cf	1	4	2	2	0	2	1	4	2	2	0	2	4	2	1	4	2	2	0	2	37.821	0	19.296	By MS/MS	By MS/MS	By MS/MS	By matching		By MS/MS	5	14.4	7.4	7.4	0	4.7	28594000	71637000	47748000	62226000	0	31333000	1588600	3979800
3403	CFAC1_260033100.1-p1	CFAC1_260033100.1-p1	5	5	5	CFAC1_260033100.1-p1 | transcript=CFAC1_260033100.1 | gene=CFAC1_260033100 | organism=Crithidia_fasciculata_strain_Cf-Cl | gene_product=U3 small nuclear ribonucleoprotein (snRNP), putative | transcript_product=U3 small nuclear ribonucleoprotein (snRNP), pu	2	2	3	3	1	1	2	2	3	3	1	1	3	3	2	2	3	3	1	1	33.175	0	27.044	By MS/MS	By MS/MS	By MS/MS	By MS/MS	By MS/MS	By MS/MS	12.2	12.2	17.4	12.5	9	3.5	45576000	20655000	91878000	111010000	50309000	44545000	3505800	1588900
1855	CFAC1_190023100.1-p1	CFAC1_190023100.1-p1	3	3	3	CFAC1_190023100.1-p1 | transcript=CFAC1_190023100.1 | gene=CFAC1_190023100 | organism=Crithidia_fasciculata_strain_Cf-Cl | gene_product=hypothetical protein | transcript_product=hypothetical protein | location=CfaC1_19:489217-489498(+) | protein_length=93	1	2	1	2	1	2	1	2	1	2	1	2	2	2	1	2	1	2	1	2	10.608	0	8.5565	By MS/MS	By MS/MS	By MS/MS	By MS/MS	By MS/MS	By MS/MS	14	30.1	14	29	15.1	29	99236000	133980000	30864000	183580000	15203000	130410000	19847000	26796000
2125	CFAC1_210005800.1-p1	CFAC1_210005800.1-p1	5	5	5	CFAC1_210005800.1-p1 | transcript=CFAC1_210005800.1 | gene=CFAC1_210005800 | organism=Crithidia_fasciculata_strain_Cf-Cl | gene_product=hypothetical protein, conserved | transcript_product=hypothetical protein, conserved | location=CfaC1_21:14592-15920(+)	4	2	3	3	3	0	4	2	3	3	3	0	4	3	4	2	3	3	3	0	48.971	0	33.982	By MS/MS	By MS/MS	By MS/MS	By MS/MS	By MS/MS		9	7.5	9	9	12.4	0	165660000	112110000	134950000	145570000	169120000	0	7202600	4874300
1629	CFAC1_170027500.1-p1	CFAC1_170027500.1-p1	5	5	5	CFAC1_170027500.1-p1 | transcript=CFAC1_170027500.1 | gene=CFAC1_170027500 | organism=Crithidia_fasciculata_strain_Cf-Cl | gene_product=RNasePH-like protein | transcript_product=RNasePH-like protein | location=CfaC1_17:707043-708290(+) | protein_length=415	2	5	3	1	1	0	2	5	3	1	1	0	5	1	2	5	3	1	1	0	43.179	0	33.022	By MS/MS	By MS/MS	By MS/MS	By MS/MS	By matching		8.4	22.4	17.1	2.7	2.7	0	72173000	88612000	58677000	22446000	25069000	0	4510800	5538200
3481	CFAC1_260051700.1-p1	CFAC1_260051700.1-p1	4	4	4	CFAC1_260051700.1-p1 | transcript=CFAC1_260051700.1 | gene=CFAC1_260051700 | organism=Crithidia_fasciculata_strain_Cf-Cl | gene_product=hypothetical protein, conserved | transcript_product=hypothetical protein, conserved | location=CfaC1_26:1315873-1316559	2	2	1	4	3	1	2	2	1	4	3	1	2	4	2	2	1	4	3	1	26.536	0	9.0236	By MS/MS	By MS/MS	By MS/MS	By MS/MS	By MS/MS	By matching	8.8	9.6	5.3	18	14	3.9	66518000	136720000	78816000	248660000	190490000	47913000	5543200	11393000
1595	CFAC1_170019800.1-p1	CFAC1_170019800.1-p1	2	2	2	CFAC1_170019800.1-p1 | transcript=CFAC1_170019800.1 | gene=CFAC1_170019800 | organism=Crithidia_fasciculata_strain_Cf-Cl | gene_product=tRNA pseudouridine synthase A-like protein | transcript_product=tRNA pseudouridine synthase A-like protein | location=Cf	2	1	1	1	2	0	2	1	1	1	2	0	2	2	2	1	1	1	2	0	67.659	0	17.598	By MS/MS	By MS/MS	By MS/MS	By MS/MS	By MS/MS		8.3	6.2	6.2	6.2	8.3	0	95244000	55978000	69865000	75304000	108910000	0	3663200	2153000
2092	CFAC1_200031500.1-p1	CFAC1_200031500.1-p1	4	4	4	CFAC1_200031500.1-p1 | transcript=CFAC1_200031500.1 | gene=CFAC1_200031500 | organism=Crithidia_fasciculata_strain_Cf-Cl | gene_product=Ubiquinone biosynthesis protein COQ7, putative | transcript_product=Ubiquinone biosynthesis protein COQ7, putative | loc	1	2	2	3	2	0	1	2	2	3	2	0	2	3	1	2	2	3	2	0	23.245	0	7.0488	By MS/MS	By MS/MS	By MS/MS	By MS/MS	By MS/MS		3.9	17	20.4	15.5	11.7	0	104270000	71984000	20640000	85495000	95093000	0	9479000	6544000
3231	CFAC1_250052500.1-p1	CFAC1_250052500.1-p1	8	8	8	CFAC1_250052500.1-p1 | transcript=CFAC1_250052500.1 | gene=CFAC1_250052500 | organism=Crithidia_fasciculata_strain_Cf-Cl | gene_product=ML protein | transcript_product=ML protein | location=CfaC1_25:1389619-1393935(-) | protein_length=1438 | sequence_SO=ch	4	1	2	1	2	3	4	1	2	1	2	3	4	3	4	1	2	1	2	3	160.41	0	13.786	By MS/MS	By MS/MS	By MS/MS	By MS/MS	By MS/MS	By MS/MS	2.9	0.7	1.4	0.9	1.5	2.3	139770000	60413000	87065000	13104000	128730000	60214000	1486900	642690
2202	CFAC1_210025900.1-p1	CFAC1_210025900.1-p1	4	4	4	CFAC1_210025900.1-p1 | transcript=CFAC1_210025900.1 | gene=CFAC1_210025900 | organism=Crithidia_fasciculata_strain_Cf-Cl | gene_product=potassium voltage-gated channel, putative | transcript_product=potassium voltage-gated channel, putative | location=CfaC	2	2	2	1	1	2	2	2	2	1	1	2	2	2	2	2	2	1	1	2	35.498	0	24.807	By MS/MS	By MS/MS	By MS/MS	By MS/MS	By MS/MS	By MS/MS	22	22	11.9	7.2	4.7	11.6	56326000	62635000	84680000	36612000	42904000	59359000	5632600	6263500
1380	CFAC1_150022400.1-p1	CFAC1_150022400.1-p1	3	3	3	CFAC1_150022400.1-p1 | transcript=CFAC1_150022400.1 | gene=CFAC1_150022400 | organism=Crithidia_fasciculata_strain_Cf-Cl | gene_product=hypothetical protein, conserved | transcript_product=hypothetical protein, conserved | location=CfaC1_15:497578-498756(-	1	1	2	2	2	1	1	1	2	2	2	1	2	2	1	1	2	2	2	1	43.117	0.00022862	3.9474	By matching	By MS/MS	By MS/MS	By MS/MS	By MS/MS	By matching	2.6	2.6	6.1	6.1	7.4	2.6	188890000	128180000	22798000	54778000	27140000	17792000	10494000	7121200
2557	CFAC1_230011800.1-p1	CFAC1_230011800.1-p1	2	2	2	CFAC1_230011800.1-p1 | transcript=CFAC1_230011800.1 | gene=CFAC1_230011800 | organism=Crithidia_fasciculata_strain_Cf-Cl | gene_product=RNA triphosphatase, putative | transcript_product=RNA triphosphatase, putative | location=CfaC1_23:115595-116524(+) | pr	2	2	1	1	1	1	2	2	1	1	1	1	2	1	2	2	1	1	1	1	33.489	0	5.7043	By MS/MS	By MS/MS	By MS/MS	By MS/MS	By MS/MS	By MS/MS	6.5	6.5	2.9	2.9	2.9	2.9	80168000	67842000	21930000	16536000	21148000	0	5726300	4845900
1025	CFAC1_120016800.1-p1	CFAC1_120016800.1-p1	5	5	5	CFAC1_120016800.1-p1 | transcript=CFAC1_120016800.1 | gene=CFAC1_120016800 | organism=Crithidia_fasciculata_strain_Cf-Cl | gene_product=protein kinase, putative | transcript_product=protein kinase, putative | location=CfaC1_12:336926-338923(-) | protein_le	3	2	2	3	4	0	3	2	2	3	4	0	3	4	3	2	2	3	4	0	72.667	0	9.3833	By MS/MS	By matching	By matching	By MS/MS	By MS/MS		5.6	3.9	3.3	5.9	7.4	0	65863000	34845000	33629000	160220000	298290000	0	2271100	1201500
3729	CFAC1_270062700.1-p1	CFAC1_270062700.1-p1	3	3	3	CFAC1_270062700.1-p1 | transcript=CFAC1_270062700.1 | gene=CFAC1_270062700 | organism=Crithidia_fasciculata_strain_Cf-Cl | gene_product=RNA recognition motif. (a.k.a. RRM, RBD, or RNP domain), putative | transcript_product=RNA recognition motif. (a.k.a. RR	2	1	2	1	0	2	2	1	2	1	0	2	2	2	2	1	2	1	0	2	34.479	0	23.397	By MS/MS	By MS/MS	By MS/MS	By MS/MS		By MS/MS	19.6	7.6	10.1	7.6	0	10.1	66423000	55277000	33947000	6843400	0	78728000	5535300	4606400
1760	CFAC1_180030200.1-p1	CFAC1_180030200.1-p1	4	4	4	CFAC1_180030200.1-p1 | transcript=CFAC1_180030200.1 | gene=CFAC1_180030200 | organism=Crithidia_fasciculata_strain_Cf-Cl | gene_product=hypothetical protein, conserved | transcript_product=hypothetical protein, conserved | location=CfaC1_18:875596-876267(+	3	4	2	2	2	0	3	4	2	2	2	0	4	2	3	4	2	2	2	0	24.422	0	13.778	By MS/MS	By MS/MS	By MS/MS	By MS/MS	By MS/MS		23.3	34.1	19.7	10.3	19.7	0	95836000	98057000	72040000	84122000	106130000	0	7986300	8171400
20	CFAC1_010005900.1-p1	CFAC1_010005900.1-p1	8	8	8	CFAC1_010005900.1-p1 | transcript=CFAC1_010005900.1 | gene=CFAC1_010005900 | organism=Crithidia_fasciculata_strain_Cf-Cl | gene_product=Mitochondrial ribosomal death-associated protein 3, putative | transcript_product=Mitochondrial ribosomal death-associat	3	1	3	3	4	4	3	1	3	3	4	4	3	4	3	1	3	3	4	4	57.199	0	13.805	By MS/MS	By MS/MS	By MS/MS	By MS/MS	By MS/MS	By MS/MS	7	2.6	9.8	6.6	8.8	9.2	136790000	59944000	88926000	77649000	189920000	85016000	5066400	2220100
4872	CFAC1_300085500.1-p1	CFAC1_300085500.1-p1	5	5	5	CFAC1_300085500.1-p1 | transcript=CFAC1_300085500.1 | gene=CFAC1_300085500 | organism=Crithidia_fasciculata_strain_Cf-Cl | gene_product=structural maintenance of chromosome (SMC) family protein, putative | transcript_product=structural maintenance of chrom	3	3	1	0	0	2	3	3	1	0	0	2	3	2	3	3	1	0	0	2	145.51	0	6.1017	By MS/MS	By MS/MS	By MS/MS			By MS/MS	3	3	1	0	0	1.1	77034000	133070000	16014000	0	0	27393000	1055300	1822900
4255	CFAC1_290029900.1-p1	CFAC1_290029900.1-p1	3	2	2	CFAC1_290029900.1-p1 | transcript=CFAC1_290029900.1 | gene=CFAC1_290029900 | organism=Crithidia_fasciculata_strain_Cf-Cl | gene_product=Antimony resistance marker of 58 kDa, putative | transcript_product=Antimony resistance marker of 58 kDa, putative | loc	1	2	3	0	2	0	0	1	2	0	1	0	2	1	0	1	2	0	1	0	59.757	0.0037283	2.1277	By matching	By MS/MS	By MS/MS		By MS/MS		1.7	4.3	5.7	0	3.1	0	0	25760000	146040000	0	286860000	0	0	1170900
4917	CFAC1_300092600.1-p1	CFAC1_300092600.1-p1	2	2	2	CFAC1_300092600.1-p1 | transcript=CFAC1_300092600.1 | gene=CFAC1_300092600 | organism=Crithidia_fasciculata_strain_Cf-Cl | gene_product=hypothetical protein, conserved | transcript_product=hypothetical protein, conserved | location=CfaC1_30:2526018-2526920	0	2	1	0	1	0	0	2	1	0	1	0	2	1	0	2	1	0	1	0	33.558	0	10.558		By MS/MS	By MS/MS		By MS/MS		0	10	5.7	0	5.7	0	0	41457000	34128000	0	21012000	0	0	2763800
4597	CFAC1_300024500.1-p1	CFAC1_300024500.1-p1	6	6	6	CFAC1_300024500.1-p1 | transcript=CFAC1_300024500.1 | gene=CFAC1_300024500 | organism=Crithidia_fasciculata_strain_Cf-Cl | gene_product=haloacid dehalogenase-like hydrolase, putative | transcript_product=haloacid dehalogenase-like hydrolase, putative | loc	1	1	4	3	4	1	1	1	4	3	4	1	4	4	1	1	4	3	4	1	41.707	0	22.7	By MS/MS	By MS/MS	By MS/MS	By MS/MS	By MS/MS	By MS/MS	3.4	3.4	14.7	10.5	14.5	5.3	42715000	55678000	85046000	119630000	120140000	0	2248100	2930400
4267	CFAC1_290032000.1-p1	CFAC1_290032000.1-p1	3	3	3	CFAC1_290032000.1-p1 | transcript=CFAC1_290032000.1 | gene=CFAC1_290032000 | organism=Crithidia_fasciculata_strain_Cf-Cl | gene_product=hypothetical protein, conserved | transcript_product=hypothetical protein, conserved | location=CfaC1_29:790944-792536(+	1	2	1	0	0	1	1	2	1	0	0	1	2	1	1	2	1	0	0	1	57.381	0	9.9088	By MS/MS	By MS/MS	By MS/MS			By matching	2.5	5.3	2.5	0	0	2.5	81611000	70119000	22803000	0	0	38485000	3400500	2921600
1186	CFAC1_140006500.1-p1	CFAC1_140006500.1-p1	3	3	3	CFAC1_140006500.1-p1 | transcript=CFAC1_140006500.1 | gene=CFAC1_140006500 | organism=Crithidia_fasciculata_strain_Cf-Cl | gene_product=hypothetical protein, conserved | transcript_product=hypothetical protein, conserved | location=CfaC1_14:28263-28736(-)	1	1	2	2	0	2	1	1	2	2	0	2	2	2	1	1	2	2	0	2	18.618	0	11.553	By MS/MS	By MS/MS	By MS/MS	By MS/MS		By MS/MS	10.2	10.2	16.6	10.8	0	10.8	49293000	31146000	83803000	36886000	0	90575000	8215500	5191000
285	CFAC1_040014100.1-p1	CFAC1_040014100.1-p1	2	2	2	CFAC1_040014100.1-p1 | transcript=CFAC1_040014100.1 | gene=CFAC1_040014100 | organism=Crithidia_fasciculata_strain_Cf-Cl | gene_product=endonuclease G, putative | transcript_product=endonuclease G, putative | location=CfaC1_04:336883-338358(-) | protein_le	1	1	2	1	2	0	1	1	2	1	2	0	2	2	1	1	2	1	2	0	52.523	0	7.7258	By MS/MS	By matching	By MS/MS	By MS/MS	By MS/MS		2.9	2.9	4.9	2.9	4.9	0	52376000	41305000	71248000	50519000	84213000	0	1870600	1475200
4612	CFAC1_300028500.1-p1	CFAC1_300028500.1-p1	3	3	3	CFAC1_300028500.1-p1 | transcript=CFAC1_300028500.1 | gene=CFAC1_300028500 | organism=Crithidia_fasciculata_strain_Cf-Cl | gene_product=hypothetical protein, conserved | transcript_product=hypothetical protein, conserved | location=CfaC1_30:663853-665421(-	1	2	3	2	2	1	1	2	3	2	2	1	3	2	1	2	3	2	2	1	55.572	0	6.8537	By MS/MS	By MS/MS	By MS/MS	By MS/MS	By MS/MS	By MS/MS	5.2	7.7	9.4	7.7	7.7	2.5	23310000	35035000	75149000	36473000	44947000	0	896540	1347500
930	CFAC1_110019300.1-p1	CFAC1_110019300.1-p1	6	6	6	CFAC1_110019300.1-p1 | transcript=CFAC1_110019300.1 | gene=CFAC1_110019300 | organism=Crithidia_fasciculata_strain_Cf-Cl | gene_product=mitochondrial DNA polymerase I protein C, putative | transcript_product=mitochondrial DNA polymerase I protein C, putati	3	0	1	3	1	0	3	0	1	3	1	0	3	3	3	0	1	3	1	0	195.45	0	10.689	By MS/MS		By MS/MS	By MS/MS	By MS/MS		2.8	0	0.9	2.3	0.9	0	71008000	0	9466600	80424000	7012200	0	855510	0
3931	CFAC1_280041000.1-p1	CFAC1_280041000.1-p1	4	4	4	CFAC1_280041000.1-p1 | transcript=CFAC1_280041000.1 | gene=CFAC1_280041000 | organism=Crithidia_fasciculata_strain_Cf-Cl | gene_product=hypothetical protein, conserved | transcript_product=hypothetical protein, conserved | location=CfaC1_28:1021697-1024924	1	1	1	1	1	3	1	1	1	1	1	3	1	3	1	1	1	1	1	3	117.53	0	9.9223	By matching	By MS/MS	By matching	By MS/MS	By MS/MS	By MS/MS	2	2	2	2	0.9	4.2	53537000	55676000	48948000	66379000	20692000	89606000	1139100	1184600
4973	CFAC1_300102200.1-p1	CFAC1_300102200.1-p1	4	4	4	CFAC1_300102200.1-p1 | transcript=CFAC1_300102200.1 | gene=CFAC1_300102200 | organism=Crithidia_fasciculata_strain_Cf-Cl | gene_product=hypothetical protein, conserved | transcript_product=hypothetical protein, conserved | location=CfaC1_30:2820762-2822501	2	2	2	2	0	2	2	2	2	2	0	2	2	2	2	2	2	2	0	2	64.522	0	8.4982	By MS/MS	By matching	By MS/MS	By MS/MS		By MS/MS	8.1	8.1	6.7	5.5	0	8.1	42678000	39015000	16153000	47250000	0	21091000	1471600	1345300
2902	CFAC1_240031900.1-p1	CFAC1_240031900.1-p1	13	6	6	CFAC1_240031900.1-p1 | transcript=CFAC1_240031900.1 | gene=CFAC1_240031900 | organism=Crithidia_fasciculata_strain_Cf-Cl | gene_product=beta-fructofuranosidase-like protein | transcript_product=beta-fructofuranosidase-like protein | location=CfaC1_24:87600	7	6	9	6	9	8	1	1	4	1	3	2	4	3	1	1	4	1	3	2	142.65	0	45.093	By MS/MS	By MS/MS	By MS/MS	By matching	By MS/MS	By MS/MS	6.5	7.1	9	6.2	8.1	7.8	20275000	18184000	100250000	554960000	71895000	498370000	389910	349690
40	CFAC1_010010600.1-p1	CFAC1_010010600.1-p1	3	3	3	CFAC1_010010600.1-p1 | transcript=CFAC1_010010600.1 | gene=CFAC1_010010600 | organism=Crithidia_fasciculata_strain_Cf-Cl | gene_product=hypothetical protein, conserved | transcript_product=hypothetical protein, conserved | location=CfaC1_01:191317-193014(-	2	1	2	1	2	1	2	1	2	1	2	1	2	2	2	1	2	1	2	1	60.288	0	16.359	By MS/MS	By MS/MS	By MS/MS	By matching	By MS/MS	By matching	6.9	4.1	5.8	4.1	4.6	4.1	58274000	1386900	15836000	957460	54357000	3497100	2158300	51368
192	CFAC1_030010900.1-p1	CFAC1_030010900.1-p1	2	2	2	CFAC1_030010900.1-p1 | transcript=CFAC1_030010900.1 | gene=CFAC1_030010900 | organism=Crithidia_fasciculata_strain_Cf-Cl | gene_product=ADP-ribosylation factor, putative | transcript_product=ADP-ribosylation factor, putative | location=CfaC1_03:186601-1871	2	2	2	0	1	1	2	2	2	0	1	1	2	1	2	2	2	0	1	1	20.406	0	9.3268	By MS/MS	By MS/MS	By MS/MS		By MS/MS	By MS/MS	16.8	16.8	16.8	0	10.8	5.9	50212000	44409000	30306000	0	8471200	26093000	7173100	6344200
1509	CFAC1_160028700.1-p1	CFAC1_160028700.1-p1	2	2	2	CFAC1_160028700.1-p1 | transcript=CFAC1_160028700.1 | gene=CFAC1_160028700 | organism=Crithidia_fasciculata_strain_Cf-Cl | gene_product=phosphatidylinositol-4-phosphate 5-kinase, putative | transcript_product=phosphatidylinositol-4-phosphate 5-kinase, puta	2	1	2	1	1	0	2	1	2	1	1	0	2	1	2	1	2	1	1	0	72.485	0	10.309	By MS/MS	By MS/MS	By MS/MS	By MS/MS	By MS/MS		5.5	1.6	5.5	1.6	1.6	0	54106000	28718000	64547000	22510000	41781000	0	2576500	1367500
4191	CFAC1_290016300.1-p1	CFAC1_290016300.1-p1	4	4	4	CFAC1_290016300.1-p1 | transcript=CFAC1_290016300.1 | gene=CFAC1_290016300 | organism=Crithidia_fasciculata_strain_Cf-Cl | gene_product=hypothetical protein, conserved | transcript_product=hypothetical protein, conserved | location=CfaC1_29:290705-292999(-	1	2	3	3	3	0	1	2	3	3	3	0	3	3	1	2	3	3	3	0	78.532	0.00023397	4.4422	By MS/MS	By MS/MS	By MS/MS	By MS/MS	By MS/MS		1.8	4.1	6.2	6.2	6.2	0	33966000	37731000	30835000	45545000	50140000	0	970470	1078000
201	CFAC1_030013100.1-p1	CFAC1_030013100.1-p1	3	3	3	CFAC1_030013100.1-p1 | transcript=CFAC1_030013100.1 | gene=CFAC1_030013100 | organism=Crithidia_fasciculata_strain_Cf-Cl | gene_product=ADP-ribosylation factor, putative | transcript_product=ADP-ribosylation factor, putative | location=CfaC1_03:278012-2785	1	1	2	1	2	1	1	1	2	1	2	1	2	2	1	1	2	1	2	1	20.984	0	6.5713	By MS/MS	By MS/MS	By MS/MS	By MS/MS	By MS/MS	By MS/MS	6.8	6.8	11.6	6.8	11.6	6.8	55423000	38273000	60872000	50629000	75033000	22458000	6158100	4252500
1487	CFAC1_160024900.1-p1	CFAC1_160024900.1-p1	3	3	3	CFAC1_160024900.1-p1 | transcript=CFAC1_160024900.1 | gene=CFAC1_160024900 | organism=Crithidia_fasciculata_strain_Cf-Cl | gene_product=GDP-mannose 4,6 dehydratase, putative | transcript_product=GDP-mannose 4,6 dehydratase, putative | location=CfaC1_16:620	1	2	2	2	3	2	1	2	2	2	3	2	2	3	1	2	2	2	3	2	45.248	0	5.5067	By MS/MS	By MS/MS	By MS/MS	By MS/MS	By MS/MS	By matching	3.1	5.8	5.8	5.8	9	5.8	48523000	77200000	42275000	29742000	43184000	42834000	2109700	3356500
1142	CFAC1_130021700.1-p1	CFAC1_130021700.1-p1	2	2	2	CFAC1_130021700.1-p1 | transcript=CFAC1_130021700.1 | gene=CFAC1_130021700 | organism=Crithidia_fasciculata_strain_Cf-Cl | gene_product=RecF/RecN/SMC N terminal domain/SMC proteins Flexible Hinge Domain, putative | transcript_product=RecF/RecN/SMC N termin	1	1	2	0	1	1	1	1	2	0	1	1	2	1	1	1	2	0	1	1	181.04	0	5.5	By MS/MS	By MS/MS	By MS/MS		By MS/MS	By MS/MS	1.1	1.1	1.8	0	0.7	1.1	15904000	16974000	100730000	0	44956000	19488000	178690	190720
847	CFAC1_100023200.1-p1	CFAC1_100023200.1-p1	4	4	4	CFAC1_100023200.1-p1 | transcript=CFAC1_100023200.1 | gene=CFAC1_100023200 | organism=Crithidia_fasciculata_strain_Cf-Cl | gene_product=UBX domain-containing protein | transcript_product=UBX domain-containing protein | location=CfaC1_10:547601-548854(+) |	2	2	2	3	3	0	2	2	2	3	3	0	2	3	2	2	2	3	3	0	44.805	0	11.29	By MS/MS	By MS/MS	By MS/MS	By MS/MS	By MS/MS		6.5	6.5	8.4	11.5	9.4	0	97614000	109560000	29852000	167650000	131240000	0	5742000	6444400
1163	CFAC1_130025500.1-p1	CFAC1_130025500.1-p1	7	7	7	CFAC1_130025500.1-p1 | transcript=CFAC1_130025500.1 | gene=CFAC1_130025500 | organism=Crithidia_fasciculata_strain_Cf-Cl | gene_product=hypothetical protein, conserved | transcript_product=hypothetical protein, conserved | location=CfaC1_13:667718-669709(-	4	3	5	2	1	4	4	3	5	2	1	4	5	4	4	3	5	2	1	4	72.939	0	23.309	By MS/MS	By MS/MS	By MS/MS	By MS/MS	By matching	By MS/MS	6.5	5	8.1	3.8	1.5	7.7	162140000	40120000	188720000	140500000	36888000	162690000	8533400	2111600
4673	CFAC1_300044100.1-p1	CFAC1_300044100.1-p1	3	3	3	CFAC1_300044100.1-p1 | transcript=CFAC1_300044100.1 | gene=CFAC1_300044100 | organism=Crithidia_fasciculata_strain_Cf-Cl | gene_product=hypothetical protein, conserved | transcript_product=hypothetical protein, conserved | location=CfaC1_30:1101179-1102048	2	1	0	0	0	2	2	1	0	0	0	2	2	2	2	1	0	0	0	2	32.543	0	42.342	By MS/MS	By MS/MS				By MS/MS	18	5.5	0	0	0	17.3	25587000	47973000	0	0	0	42454000	1599200	2998300
710	CFAC1_090012500.1-p1	CFAC1_090012500.1-p1	2	2	2	CFAC1_090012500.1-p1 | transcript=CFAC1_090012500.1 | gene=CFAC1_090012500 | organism=Crithidia_fasciculata_strain_Cf-Cl | gene_product=Acyl CoA binding protein, putative | transcript_product=Acyl CoA binding protein, putative | location=CfaC1_09:291134-29	1	2	1	1	0	1	1	2	1	1	0	1	2	1	1	2	1	1	0	1	53.867	0	7.6728	By MS/MS	By MS/MS	By MS/MS	By MS/MS		By MS/MS	4.7	11.3	4.7	4.7	0	6.6	31154000	36302000	55070000	23252000	0	4474200	1416100	1650100
896	CFAC1_110012100.1-p1	CFAC1_110012100.1-p1	4	4	4	CFAC1_110012100.1-p1 | transcript=CFAC1_110012100.1 | gene=CFAC1_110012100 | organism=Crithidia_fasciculata_strain_Cf-Cl | gene_product=Protein of unknown function (DUF1253), putative | transcript_product=Protein of unknown function (DUF1253), putative | l	2	1	3	1	2	0	2	1	3	1	2	0	3	2	2	1	3	1	2	0	115.87	0	4.506	By MS/MS	By MS/MS	By MS/MS	By MS/MS	By MS/MS		1.5	0.8	4.4	1.9	2.5	0	71028000	16130000	125090000	31382000	71933000	0	1775700	403260
4450	CFAC1_290067500.1-p1	CFAC1_290067500.1-p1	3	3	3	CFAC1_290067500.1-p1 | transcript=CFAC1_290067500.1 | gene=CFAC1_290067500 | organism=Crithidia_fasciculata_strain_Cf-Cl | gene_product=Inositol-pentakisphosphate 2-kinase, putative | transcript_product=Inositol-pentakisphosphate 2-kinase, putative | locat	2	1	2	2	2	0	2	1	2	2	2	0	2	2	2	1	2	2	2	0	49.595	0	8.6744	By MS/MS	By MS/MS	By MS/MS	By MS/MS	By MS/MS		7.5	4.3	6.7	6.7	6.7	0	74626000	34308000	58328000	58612000	56492000	0	3244600	1491700
1194	CFAC1_140007700.1-p1	CFAC1_140007700.1-p1	2	2	2	CFAC1_140007700.1-p1 | transcript=CFAC1_140007700.1 | gene=CFAC1_140007700 | organism=Crithidia_fasciculata_strain_Cf-Cl | gene_product=RNA recognition motif. (a.k.a. RRM, RBD, or RNP domain), putative | transcript_product=RNA recognition motif. (a.k.a. RR	1	1	1	2	2	0	1	1	1	2	2	0	1	2	1	1	1	2	2	0	30.38	0	7.0852	By MS/MS	By matching	By matching	By MS/MS	By MS/MS		5.4	5.4	5.8	11.2	11.2	0	140820000	138090000	35982000	231890000	362730000	0	11735000	11508000
2830	CFAC1_240016600.1-p1	CFAC1_240016600.1-p1	4	4	4	CFAC1_240016600.1-p1 | transcript=CFAC1_240016600.1 | gene=CFAC1_240016600 | organism=Crithidia_fasciculata_strain_Cf-Cl | gene_product=DEAD/DEAH box helicase/Helicase conserved C-terminal domain containing protein, putative | transcript_product=DEAD/DEAH	2	2	0	1	2	0	2	2	0	1	2	0	2	2	2	2	0	1	2	0	132.17	0	20.604	By MS/MS	By MS/MS		By MS/MS	By MS/MS		2.8	2.8	0	0.7	2.4	0	58308000	51317000	0	25820000	23170000	0	870270	765930
2010	CFAC1_200015900.1-p1	CFAC1_200015900.1-p1	5	5	5	CFAC1_200015900.1-p1 | transcript=CFAC1_200015900.1 | gene=CFAC1_200015900 | organism=Crithidia_fasciculata_strain_Cf-Cl | gene_product=hypothetical protein, conserved | transcript_product=hypothetical protein, conserved | location=CfaC1_20:410294-412030(+	2	1	2	3	1	3	2	1	2	3	1	3	2	3	2	1	2	3	1	3	64.322	0	23.82	By MS/MS	By matching	By MS/MS	By MS/MS	By MS/MS	By MS/MS	4.2	2.4	4.3	10	5.5	13	69486000	16077000	63017000	159910000	0	154660000	2105600	487180
872	CFAC1_110005500.1-p1	CFAC1_110005500.1-p1	3	3	3	CFAC1_110005500.1-p1 | transcript=CFAC1_110005500.1 | gene=CFAC1_110005500 | organism=Crithidia_fasciculata_strain_Cf-Cl | gene_product=hypothetical protein, conserved | transcript_product=hypothetical protein, conserved | location=CfaC1_11:24634-25446(+)	1	1	3	1	1	1	1	1	3	1	1	1	3	1	1	1	3	1	1	1	29.772	0	17.309	By MS/MS	By MS/MS	By MS/MS	By MS/MS	By MS/MS	By MS/MS	11.1	3.7	20.7	11.1	5.9	11.1	28323000	42401000	48075000	18985000	24239000	28798000	1666000	2494100
3027	CFAC1_250010600.1-p1	CFAC1_250010600.1-p1	2	2	2	CFAC1_250010600.1-p1 | transcript=CFAC1_250010600.1 | gene=CFAC1_250010600 | organism=Crithidia_fasciculata_strain_Cf-Cl | gene_product=hypothetical protein, conserved | transcript_product=hypothetical protein, conserved | location=CfaC1_25:116219-116701(-	2	1	1	0	1	0	2	1	1	0	1	0	2	1	2	1	1	0	1	0	16.98	0	6.2016	By MS/MS	By MS/MS	By MS/MS		By MS/MS		13.1	13.1	13.1	0	13.1	0	18613000	2647900	13235000	0	19107000	0	3722700	529580
436	CFAC1_060005800.1-p1	CFAC1_060005800.1-p1	4	4	4	CFAC1_060005800.1-p1 | transcript=CFAC1_060005800.1 | gene=CFAC1_060005800 | organism=Crithidia_fasciculata_strain_Cf-Cl | gene_product=Leucine rich repeat, putative | transcript_product=Leucine rich repeat, putative | location=CfaC1_06:12562-15492(-) | pr	3	1	2	2	1	2	3	1	2	2	1	2	3	2	3	1	2	2	1	2	103.61	0	5.3793	By MS/MS	By MS/MS	By MS/MS	By MS/MS	By MS/MS	By MS/MS	3.8	1.3	2.6	2.7	1.2	2.7	60943000	16032000	49769000	87493000	38116000	42903000	1296700	341100
3352	CFAC1_260023700.1-p1	CFAC1_260023700.1-p1	22	22	22	CFAC1_260023700.1-p1 | transcript=CFAC1_260023700.1 | gene=CFAC1_260023700 | organism=Crithidia_fasciculata_strain_Cf-Cl | gene_product=N-acetyltransferase B complex (NatB) non catalytic subunit, putative | transcript_product=N-acetyltransferase B complex	17	18	11	7	3	4	17	18	11	7	3	4	18	7	17	18	11	7	3	4	101.94	0	96.865	By MS/MS	By MS/MS	By MS/MS	By MS/MS	By MS/MS	By MS/MS	25.3	24.8	16.2	14.1	2.8	5.9	985850000	782030000	592860000	313380000	118370000	213140000	21432000	17001000
1243	CFAC1_140016200.1-p1	CFAC1_140016200.1-p1	6	5	5	CFAC1_140016200.1-p1 | transcript=CFAC1_140016200.1 | gene=CFAC1_140016200 | organism=Crithidia_fasciculata_strain_Cf-Cl | gene_product=hypothetical protein, conserved | transcript_product=hypothetical protein, conserved | location=CfaC1_14:337008-343277(+	2	3	3	3	1	2	2	2	2	2	0	2	2	2	2	2	2	2	0	2	216.01	0	8.4182	By MS/MS	By MS/MS	By MS/MS	By MS/MS	By matching	By MS/MS	1.4	1.5	1.8	1.8	0.3	1.3	33374000	29736000	18772000	11521000	0	44440000	344060	306560
2629	CFAC1_230024200.1-p1	CFAC1_230024200.1-p1	2	2	2	CFAC1_230024200.1-p1 | transcript=CFAC1_230024200.1 | gene=CFAC1_230024200 | organism=Crithidia_fasciculata_strain_Cf-Cl | gene_product=hypothetical protein, conserved | transcript_product=hypothetical protein, conserved | location=CfaC1_23:492263-494908(+	2	2	1	1	0	2	2	2	1	1	0	2	2	2	2	2	1	1	0	2	96.563	0	17.384	By MS/MS	By MS/MS	By MS/MS	By MS/MS		By MS/MS	4.5	4.5	2.8	1.7	0	4.5	67298000	62063000	22394000	19883000	0	45566000	1602300	1477700
704	CFAC1_090011200.1-p1	CFAC1_090011200.1-p1	7	7	7	CFAC1_090011200.1-p1 | transcript=CFAC1_090011200.1 | gene=CFAC1_090011200 | organism=Crithidia_fasciculata_strain_Cf-Cl | gene_product=hypothetical protein, conserved | transcript_product=hypothetical protein, conserved | location=CfaC1_09:221832-232499(-	4	2	3	2	2	0	4	2	3	2	2	0	4	2	4	2	3	2	2	0	378.49	0	27.772	By MS/MS	By MS/MS	By MS/MS	By MS/MS	By MS/MS		1.8	0.9	1.2	0.6	0.8	0	93011000	24704000	15813000	40368000	66397000	0	624240	165800
2933	CFAC1_240036700.1-p1	CFAC1_240036700.1-p1	3	3	3	CFAC1_240036700.1-p1 | transcript=CFAC1_240036700.1 | gene=CFAC1_240036700 | organism=Crithidia_fasciculata_strain_Cf-Cl | gene_product=hypothetical protein, conserved | transcript_product=hypothetical protein, conserved | location=CfaC1_24:1051209-1053761	2	2	2	2	2	1	2	2	2	2	2	1	2	2	2	2	2	2	2	1	91.393	0.00023375	4.4246	By MS/MS	By MS/MS	By MS/MS	By matching	By matching	By matching	3.8	3.8	3.6	3.8	3.8	2.7	24667000	20485000	20493000	14722000	18707000	14965000	725500	602510
4891	CFAC1_300088800.1-p1	CFAC1_300088800.1-p1	4	4	4	CFAC1_300088800.1-p1 | transcript=CFAC1_300088800.1 | gene=CFAC1_300088800 | organism=Crithidia_fasciculata_strain_Cf-Cl | gene_product=hypothetical protein, conserved | transcript_product=hypothetical protein, conserved | location=CfaC1_30:2415561-2416502	1	1	2	3	3	0	1	1	2	3	3	0	2	3	1	1	2	3	3	0	34.524	0	13.276	By matching	By MS/MS	By MS/MS	By MS/MS	By MS/MS		5.8	5.8	10.2	15.3	16	0	24775000	45993000	41334000	95700000	76526000	0	1304000	2420700
134	CFAC1_020019300.1-p1	CFAC1_020019300.1-p1	2	2	2	CFAC1_020019300.1-p1 | transcript=CFAC1_020019300.1 | gene=CFAC1_020019300 | organism=Crithidia_fasciculata_strain_Cf-Cl | gene_product=prefoldin subunit, putative | transcript_product=prefoldin subunit, putative | location=CfaC1_02:393285-393713(+) | prot	2	1	1	1	0	1	2	1	1	1	0	1	2	1	2	1	1	1	0	1	16.701	0	5.5085	By MS/MS	By MS/MS	By MS/MS	By matching		By MS/MS	13.4	6.3	6.3	6.3	0	6.3	92271000	37159000	40632000	33005000	0	48595000	11534000	4644900
1717	CFAC1_180019500.1-p1	CFAC1_180019500.1-p1	3	3	3	CFAC1_180019500.1-p1 | transcript=CFAC1_180019500.1 | gene=CFAC1_180019500 | organism=Crithidia_fasciculata_strain_Cf-Cl | gene_product=hypothetical protein, conserved | transcript_product=hypothetical protein, conserved | location=CfaC1_18:501968-502867(+	2	3	2	2	1	0	2	3	2	2	1	0	3	2	2	3	2	2	1	0	33.385	0	16.928	By MS/MS	By MS/MS	By MS/MS	By MS/MS	By MS/MS		8.4	12.4	8.7	8.7	4.7	0	134540000	115260000	62166000	58426000	25301000	0	26908000	23052000
1643	CFAC1_170030700.1-p1	CFAC1_170030700.1-p1	2	2	2	CFAC1_170030700.1-p1 | transcript=CFAC1_170030700.1 | gene=CFAC1_170030700 | organism=Crithidia_fasciculata_strain_Cf-Cl | gene_product=hypothetical protein, conserved | transcript_product=hypothetical protein, conserved | location=CfaC1_17:793563-794438(-	2	2	0	0	0	1	2	2	0	0	0	1	2	1	2	2	0	0	0	1	31.082	0	8.4561	By MS/MS	By MS/MS				By MS/MS	15.8	15.8	0	0	0	12	42744000	47536000	0	0	0	22786000	4274400	4753600
1697	CFAC1_180014400.1-p1	CFAC1_180014400.1-p1	8	8	8	CFAC1_180014400.1-p1 | transcript=CFAC1_180014400.1 | gene=CFAC1_180014400 | organism=Crithidia_fasciculata_strain_Cf-Cl | gene_product=conserved protein, unknown function | transcript_product=conserved protein, unknown function | location=CfaC1_18:270819-	2	3	1	4	3	3	2	3	1	4	3	3	3	4	2	3	1	4	3	3	169.49	0	34.429	By MS/MS	By MS/MS	By MS/MS	By MS/MS	By MS/MS	By MS/MS	2.1	3.5	0.7	4.7	3.2	3.1	49313000	53661000	0	47771000	90397000	36483000	850230	925190
3028	CFAC1_250010700.1-p1	CFAC1_250010700.1-p1	3	3	3	CFAC1_250010700.1-p1 | transcript=CFAC1_250010700.1 | gene=CFAC1_250010700 | organism=Crithidia_fasciculata_strain_Cf-Cl | gene_product=hypothetical protein, conserved | transcript_product=hypothetical protein, conserved | location=CfaC1_25:121269-123242(-	1	2	2	0	1	0	1	2	2	0	1	0	2	1	1	2	2	0	1	0	72.068	0	10.648	By matching	By MS/MS	By MS/MS		By MS/MS		1.4	5	4.9	0	1.2	0	13629000	40069000	44153000	0	13354000	0	378580	1113000
674	CFAC1_080021800.1-p1	CFAC1_080021800.1-p1	3	3	3	CFAC1_080021800.1-p1 | transcript=CFAC1_080021800.1 | gene=CFAC1_080021800 | organism=Crithidia_fasciculata_strain_Cf-Cl | gene_product=lipoate-protein ligase-like | transcript_product=lipoate-protein ligase-like | location=CfaC1_08:605921-607468(+) | prot	2	1	1	1	2	0	2	1	1	1	2	0	2	2	2	1	1	1	2	0	56.345	0	6.5855	By MS/MS	By matching	By MS/MS	By matching	By MS/MS		6	3.3	1.4	1.4	4.7	0	44570000	12075000	5811300	5796600	17238000	0	1714200	464430
1052	CFAC1_120022800.1-p1	CFAC1_120022800.1-p1	2	2	2	CFAC1_120022800.1-p1 | transcript=CFAC1_120022800.1 | gene=CFAC1_120022800 | organism=Crithidia_fasciculata_strain_Cf-Cl | gene_product=hypothetical protein, conserved | transcript_product=hypothetical protein, conserved | location=CfaC1_12:548005-548436(-	2	2	2	1	1	2	2	2	2	1	1	2	2	2	2	2	2	1	1	2	14.576	0	24.808	By MS/MS	By MS/MS	By MS/MS	By MS/MS	By matching	By MS/MS	25.2	25.2	25.2	15.4	9.8	25.2	67038000	37030000	49313000	0	31005000	48100000	7448700	4114400
3630	CFAC1_270029000.1-p1	CFAC1_270029000.1-p1	8	8	8	CFAC1_270029000.1-p1 | transcript=CFAC1_270029000.1 | gene=CFAC1_270029000 | organism=Crithidia_fasciculata_strain_Cf-Cl | gene_product=hypothetical protein, conserved | transcript_product=hypothetical protein, conserved | location=CfaC1_27:678392-681037(-	0	1	4	5	5	3	0	1	4	5	5	3	4	5	0	1	4	5	5	3	92.78	0	16.38		By MS/MS	By MS/MS	By MS/MS	By MS/MS	By MS/MS	0	0.9	5.9	8.6	7.7	5.6	0	19455000	132680000	174760000	205890000	63550000	0	347400
3683	CFAC1_270049200.1-p1	CFAC1_270049200.1-p1	2	2	2	CFAC1_270049200.1-p1 | transcript=CFAC1_270049200.1 | gene=CFAC1_270049200 | organism=Crithidia_fasciculata_strain_Cf-Cl | gene_product=PIN domain containing protein, putative | transcript_product=PIN domain containing protein, putative | location=CfaC1_27	1	2	2	0	1	2	1	2	2	0	1	2	2	2	1	2	2	0	1	2	22.718	0	16.406	By MS/MS	By MS/MS	By MS/MS		By MS/MS	By MS/MS	11.9	19	19	0	7.1	19	19754000	60632000	43166000	0	41123000	34538000	1975400	6063200
3011	CFAC1_250008100.1-p1	CFAC1_250008100.1-p1	5	5	5	CFAC1_250008100.1-p1 | transcript=CFAC1_250008100.1 | gene=CFAC1_250008100 | organism=Crithidia_fasciculata_strain_Cf-Cl | gene_product=hypothetical protein, conserved | transcript_product=hypothetical protein, conserved | location=CfaC1_25:60963-62930(-)	2	2	2	3	2	2	2	2	2	3	2	2	2	3	2	2	2	3	2	2	71.028	0	16.597	By MS/MS	By MS/MS	By MS/MS	By MS/MS	By MS/MS	By MS/MS	4.1	4.1	4.1	7.2	4.1	4.1	43802000	33682000	39099000	41466000	44113000	13875000	1368800	1052600
4374	CFAC1_290053800.1-p1	CFAC1_290053800.1-p1	2	2	2	CFAC1_290053800.1-p1 | transcript=CFAC1_290053800.1 | gene=CFAC1_290053800 | organism=Crithidia_fasciculata_strain_Cf-Cl | gene_product=hypothetical protein, conserved | transcript_product=hypothetical protein, conserved | location=CfaC1_29:1514342-1514737	2	2	1	1	2	0	2	2	1	1	2	0	2	2	2	2	1	1	2	0	14.741	0	18.071	By MS/MS	By MS/MS	By MS/MS	By MS/MS	By MS/MS		17.6	17.6	17.6	16.8	17.6	0	69456000	65090000	55924000	59363000	81765000	0	13891000	13018000
4982	CFAC1_300104800.1-p1	CFAC1_300104800.1-p1	2	2	2	CFAC1_300104800.1-p1 | transcript=CFAC1_300104800.1 | gene=CFAC1_300104800 | organism=Crithidia_fasciculata_strain_Cf-Cl | gene_product=hypothetical protein, conserved | transcript_product=hypothetical protein, conserved | location=CfaC1_30:2898577-2898831	1	1	0	0	0	2	1	1	0	0	0	2	1	2	1	1	0	0	0	2	9.7968	0	9.819	By MS/MS	By matching				By MS/MS	23.8	23.8	0	0	0	46.4	44845000	35787000	0	0	0	70890000	8969000	7157400
597	CFAC1_070020600.1-p1	CFAC1_070020600.1-p1	2	2	2	CFAC1_070020600.1-p1 | transcript=CFAC1_070020600.1 | gene=CFAC1_070020600 | organism=Crithidia_fasciculata_strain_Cf-Cl | gene_product=hypothetical protein, conserved | transcript_product=hypothetical protein, conserved | location=CfaC1_07:609042-609581(+	2	1	0	0	0	1	2	1	0	0	0	1	2	1	2	1	0	0	0	1	19.155	0	8.4649	By MS/MS	By MS/MS				By MS/MS	13.4	5.6	0	0	0	7.8	61212000	33974000	0	0	0	21819000	8744600	4853400
1212	CFAC1_140011000.1-p1	CFAC1_140011000.1-p1	7	4	2	CFAC1_140011000.1-p1 | transcript=CFAC1_140011000.1 | gene=CFAC1_140011000 | organism=Crithidia_fasciculata_strain_Cf-Cl | gene_product=serine carboxypeptidase (CBP1), putative | transcript_product=serine carboxypeptidase (CBP1), putative | location=CfaC1_	2	3	4	5	4	3	0	1	1	2	2	1	1	2	0	0	0	1	1	0	42.409	0	18.52	By matching	By MS/MS	By MS/MS	By MS/MS	By MS/MS	By MS/MS	9.7	12.6	19.6	29.8	17.3	17.5	0	42493000	40027000	72200000	52220000	28170000	0	2236500
2661	CFAC1_230031300.1-p1	CFAC1_230031300.1-p1	4	4	4	CFAC1_230031300.1-p1 | transcript=CFAC1_230031300.1 | gene=CFAC1_230031300 | organism=Crithidia_fasciculata_strain_Cf-Cl | gene_product=Frag1/DRAM/Sfk1 family, putative | transcript_product=Frag1/DRAM/Sfk1 family, putative | location=CfaC1_23:712975-717101	2	3	2	2	0	3	2	3	2	2	0	3	3	3	2	3	2	2	0	3	148.98	0	11.413	By MS/MS	By MS/MS	By MS/MS	By MS/MS		By MS/MS	2.2	3.1	2.2	2	0	2.9	18199000	67681000	24737000	118940000	0	133700000	343370	1277000
3045	CFAC1_250013400.1-p1	CFAC1_250013400.1-p1	2	2	2	CFAC1_250013400.1-p1 | transcript=CFAC1_250013400.1 | gene=CFAC1_250013400 | organism=Crithidia_fasciculata_strain_Cf-Cl | gene_product=DNAJ protein-like protein | transcript_product=DNAJ protein-like protein | location=CfaC1_25:186947-187984(+) | protein_	1	2	1	1	2	0	1	2	1	1	2	0	2	2	1	2	1	1	2	0	35.345	0	23.143	By matching	By MS/MS	By MS/MS	By MS/MS	By MS/MS		3.2	8.4	5.2	5.2	8.4	0	8972900	59460000	67498000	115700000	133620000	0	690220	4573900
4900	CFAC1_300089700.1-p1	CFAC1_300089700.1-p1	4	4	4	CFAC1_300089700.1-p1 | transcript=CFAC1_300089700.1 | gene=CFAC1_300089700 | organism=Crithidia_fasciculata_strain_Cf-Cl | gene_product=hypothetical protein, conserved | transcript_product=hypothetical protein, conserved | location=CfaC1_30:2433235-2435649	1	3	1	0	2	0	1	3	1	0	2	0	3	2	1	3	1	0	2	0	90.895	0	17.884	By MS/MS	By MS/MS	By MS/MS		By MS/MS		2.4	6.6	2.6	0	3.2	0	25497000	29536000	0	0	6255700	0	670990	777270
1769	CFAC1_190006600.1-p1	CFAC1_190006600.1-p1	5	5	5	CFAC1_190006600.1-p1 | transcript=CFAC1_190006600.1 | gene=CFAC1_190006600 | organism=Crithidia_fasciculata_strain_Cf-Cl | gene_product=Qa-SNARE protein | transcript_product=Qa-SNARE protein | location=CfaC1_19:32586-33479(-) | protein_length=297 | sequenc	1	3	2	2	4	0	1	3	2	2	4	0	3	4	1	3	2	2	4	0	33.948	0	19.86	By MS/MS	By MS/MS	By matching	By MS/MS	By MS/MS		3.4	21.2	6.7	13.5	24.9	0	22291000	45320000	75032000	57118000	83819000	0	1393200	2832500
4079	CFAC1_280070300.1-p1	CFAC1_280070300.1-p1	2	2	2	CFAC1_280070300.1-p1 | transcript=CFAC1_280070300.1 | gene=CFAC1_280070300 | organism=Crithidia_fasciculata_strain_Cf-Cl | gene_product=hypothetical protein, conserved | transcript_product=hypothetical protein, conserved | location=CfaC1_28:1886244-1889447	2	2	1	2	1	0	2	2	1	2	1	0	2	2	2	2	1	2	1	0	111.46	0	4.5405	By MS/MS	By MS/MS	By matching	By MS/MS	By MS/MS		3.4	3.4	1.1	3.4	2.2	0	41168000	37413000	14622000	38416000	38120000	0	1112600	1011200
4027	CFAC1_280060900.1-p1	CFAC1_280060900.1-p1	2	2	2	CFAC1_280060900.1-p1 | transcript=CFAC1_280060900.1 | gene=CFAC1_280060900 | organism=Crithidia_fasciculata_strain_Cf-Cl | gene_product=selenophosphate synthetase, putative | transcript_product=selenophosphate synthetase, putative | location=CfaC1_28:16224	2	1	2	1	2	0	2	1	2	1	2	0	2	2	2	1	2	1	2	0	43.472	0	8.1579	By MS/MS	By MS/MS	By MS/MS	By matching	By MS/MS		8.4	4.7	8.4	3.7	8.4	0	15694000	0	29519000	16359000	28869000	0	1121000	0
3354	CFAC1_260024000.1-p1	CFAC1_260024000.1-p1	4	4	4	CFAC1_260024000.1-p1 | transcript=CFAC1_260024000.1 | gene=CFAC1_260024000 | organism=Crithidia_fasciculata_strain_Cf-Cl | gene_product=unspecified product | transcript_product=unspecified product | location=CfaC1_26:506150-507919(-) | protein_length=589 |	2	1	4	2	4	1	2	1	4	2	4	1	4	4	2	1	4	2	4	1	66.892	0	12.95	By MS/MS	By MS/MS	By MS/MS	By MS/MS	By MS/MS	By MS/MS	6.5	4.6	11.7	6.5	11.7	3.6	139990000	32624000	160290000	214490000	326660000	34504000	7368000	1717000
1958	CFAC1_200006500.1-p1	CFAC1_200006500.1-p1	2	2	2	CFAC1_200006500.1-p1 | transcript=CFAC1_200006500.1 | gene=CFAC1_200006500 | organism=Crithidia_fasciculata_strain_Cf-Cl | gene_product=Putative zinc finger motif, C2HC5-type/ASCH domain containing protein, putative | transcript_product=Putative zinc finge	2	2	2	2	2	0	2	2	2	2	2	0	2	2	2	2	2	2	2	0	68.507	0	5.6211	By MS/MS	By MS/MS	By MS/MS	By MS/MS	By MS/MS		4.7	4.7	4.7	4.7	4.7	0	62644000	39478000	35679000	72423000	55787000	0	2088100	1315900
4662	CFAC1_300041900.1-p1	CFAC1_300041900.1-p1	3	3	3	CFAC1_300041900.1-p1 | transcript=CFAC1_300041900.1 | gene=CFAC1_300041900 | organism=Crithidia_fasciculata_strain_Cf-Cl | gene_product=MYND finger containing protein, putative | transcript_product=MYND finger containing protein, putative | location=CfaC1_	2	2	1	0	1	2	2	2	1	0	1	2	2	2	2	2	1	0	1	2	105.76	0	5.2482	By MS/MS	By MS/MS	By MS/MS		By MS/MS	By MS/MS	3	3	1.5	0	1.5	5.3	106600000	70811000	15048000	0	20296000	31751000	2664900	1770300
1967	CFAC1_200008000.1-p1	CFAC1_200008000.1-p1	3	3	3	CFAC1_200008000.1-p1 | transcript=CFAC1_200008000.1 | gene=CFAC1_200008000 | organism=Crithidia_fasciculata_strain_Cf-Cl | gene_product=ubiquitin-activating enzyme-like protein | transcript_product=ubiquitin-activating enzyme-like protein | location=CfaC1_	1	1	3	1	3	1	1	1	3	1	3	1	3	3	1	1	3	1	3	1	106.91	0	8.1724	By MS/MS	By MS/MS	By MS/MS	By MS/MS	By MS/MS	By MS/MS	1	1	3.4	1.4	3.4	1	16413000	17893000	47941000	23415000	47944000	9678500	390790	426030
762	CFAC1_090021500.1-p1	CFAC1_090021500.1-p1	2	2	2	CFAC1_090021500.1-p1 | transcript=CFAC1_090021500.1 | gene=CFAC1_090021500 | organism=Crithidia_fasciculata_strain_Cf-Cl | gene_product=Methyltransferase domain containing protein, putative | transcript_product=Methyltransferase domain containing protein,	1	0	1	0	2	0	1	0	1	0	2	0	1	2	1	0	1	0	2	0	112.7	0	10.153	By MS/MS		By MS/MS		By MS/MS		1.3	0	1.3	0	3.2	0	20562000	0	30230000	0	24218000	0	387960	0
4729	CFAC1_300056000.1-p1	CFAC1_300056000.1-p1	8	8	8	CFAC1_300056000.1-p1 | transcript=CFAC1_300056000.1 | gene=CFAC1_300056000 | organism=Crithidia_fasciculata_strain_Cf-Cl | gene_product=Golgi transport complex subunit 5, putative | transcript_product=Golgi transport complex subunit 5, putative | location=	1	2	2	5	5	1	1	2	2	5	5	1	2	5	1	2	2	5	5	1	106.48	0	11.456	By MS/MS	By MS/MS	By MS/MS	By MS/MS	By MS/MS	By MS/MS	1.5	3.2	3.2	7.8	7	1.3	230790000	160110000	166600000	174910000	260090000	0	5017100	3480600
1634	CFAC1_170028700.1-p1	CFAC1_170028700.1-p1	2	2	2	CFAC1_170028700.1-p1 | transcript=CFAC1_170028700.1 | gene=CFAC1_170028700 | organism=Crithidia_fasciculata_strain_Cf-Cl | gene_product=hypothetical protein, conserved | transcript_product=hypothetical protein, conserved | location=CfaC1_17:743018-743860(-	1	1	1	0	2	1	1	1	1	0	2	1	1	2	1	1	1	0	2	1	30.835	0.00022472	3.5664	By MS/MS	By MS/MS	By matching		By MS/MS	By MS/MS	2.9	2.9	2.9	0	5.7	2.9	62639000	43177000	16889000	0	23607000	79668000	8948400	6168200
3320	CFAC1_260017800.1-p1	CFAC1_260017800.1-p1	4	4	4	CFAC1_260017800.1-p1 | transcript=CFAC1_260017800.1 | gene=CFAC1_260017800 | organism=Crithidia_fasciculata_strain_Cf-Cl | gene_product=Alpha/beta hydrolase family, putative | transcript_product=Alpha/beta hydrolase family, putative | location=CfaC1_26:345	1	0	2	3	2	1	1	0	2	3	2	1	2	3	1	0	2	3	2	1	46.636	0	7.3456	By MS/MS		By MS/MS	By MS/MS	By MS/MS	By matching	2.1	0	4.7	5.6	4.7	1.9	27219000	0	58812000	67881000	57823000	43844000	2093700	0
4150	CFAC1_290008000.1-p1	CFAC1_290008000.1-p1	4	4	4	CFAC1_290008000.1-p1 | transcript=CFAC1_290008000.1 | gene=CFAC1_290008000 | organism=Crithidia_fasciculata_strain_Cf-Cl | gene_product=Eukaryotic translation initiation factor 4E type 6, putative | transcript_product=Eukaryotic translation initiation fact	2	2	0	0	3	0	2	2	0	0	3	0	2	3	2	2	0	0	3	0	20.097	0	6.9357	By MS/MS	By MS/MS			By MS/MS		9.4	9.4	0	0	20	0	58915000	60497000	0	0	128380000	0	7364300	7562100
3941	CFAC1_280043300.1-p1	CFAC1_280043300.1-p1	5	5	5	CFAC1_280043300.1-p1 | transcript=CFAC1_280043300.1 | gene=CFAC1_280043300 | organism=Crithidia_fasciculata_strain_Cf-Cl | gene_product=hypothetical protein, conserved | transcript_product=hypothetical protein, conserved | location=CfaC1_28:1077318-1078319	1	2	3	1	3	3	1	2	3	1	3	3	3	3	1	2	3	1	3	3	37.731	0	13.227	By MS/MS	By MS/MS	By MS/MS	By MS/MS	By MS/MS	By MS/MS	4.8	12	16.2	4.8	11.7	12	28928000	57904000	75585000	56260000	145400000	53339000	2066300	4136000
470	CFAC1_060011700.1-p1	CFAC1_060011700.1-p1	6	6	6	CFAC1_060011700.1-p1 | transcript=CFAC1_060011700.1 | gene=CFAC1_060011700 | organism=Crithidia_fasciculata_strain_Cf-Cl | gene_product=hypothetical protein, conserved | transcript_product=hypothetical protein, conserved | location=CfaC1_06:236411-242512(+	2	1	2	2	5	1	2	1	2	2	5	1	2	5	2	1	2	2	5	1	219.05	0	45.406	By MS/MS	By MS/MS	By MS/MS	By MS/MS	By MS/MS	By MS/MS	2.2	1.3	2.2	1.7	4.5	0.3	24290000	9216100	9404300	14906000	111640000	8533000	266930	101280
2527	CFAC1_220046100.1-p1	CFAC1_220046100.1-p1	3	3	3	CFAC1_220046100.1-p1 | transcript=CFAC1_220046100.1 | gene=CFAC1_220046100 | organism=Crithidia_fasciculata_strain_Cf-Cl | gene_product=mitogen-activated protein kinase, putative | transcript_product=mitogen-activated protein kinase, putative | location=Cf	2	0	2	0	1	0	2	0	2	0	1	0	2	1	2	0	2	0	1	0	64.319	0.00022051	3.1578	By MS/MS		By MS/MS		By matching		5.2	0	2.8	0	1.4	0	43481000	0	18616000	0	18351000	0	1317600	0
699	CFAC1_090009900.1-p1;CFAC1_090010100.1-p1	CFAC1_090009900.1-p1;CFAC1_090010100.1-p1	12;6	4;0	4;0	CFAC1_090009900.1-p1 | transcript=CFAC1_090009900.1 | gene=CFAC1_090009900 | organism=Crithidia_fasciculata_strain_Cf-Cl | gene_product=protein kinase, putative | transcript_product=protein kinase, putative | location=CfaC1_09:163266-166382(-) | protein_le	7	9	6	7	8	6	2	3	2	1	2	2	3	2	2	3	2	1	2	2	112.84	0	23.015	By MS/MS	By MS/MS	By MS/MS	By MS/MS	By MS/MS	By MS/MS	10.7	13.3	9.9	9.8	11.5	10.2	84467000	76402000	79476000	17511000	125980000	20587000	1624400	1469300
1146	CFAC1_130022300.1-p1	CFAC1_130022300.1-p1	2	2	2	CFAC1_130022300.1-p1 | transcript=CFAC1_130022300.1 | gene=CFAC1_130022300 | organism=Crithidia_fasciculata_strain_Cf-Cl | gene_product=hypothetical protein, conserved | transcript_product=hypothetical protein, conserved | location=CfaC1_13:561462-562751(-	1	1	2	1	1	0	1	1	2	1	1	0	2	1	1	1	2	1	1	0	45.492	0	5.5501	By matching	By MS/MS	By MS/MS	By MS/MS	By MS/MS		2.1	2.1	5.1	2.1	2.1	0	12133000	15237000	33853000	7928600	15090000	0	606640	761870
136	CFAC1_020019500.1-p1	CFAC1_020019500.1-p1	3	3	3	CFAC1_020019500.1-p1 | transcript=CFAC1_020019500.1 | gene=CFAC1_020019500 | organism=Crithidia_fasciculata_strain_Cf-Cl | gene_product=hypothetical protein, conserved | transcript_product=hypothetical protein, conserved | location=CfaC1_02:400918-402435(+	1	1	2	2	1	1	1	1	2	2	1	1	2	2	1	1	2	2	1	1	58.792	0	5.1955	By MS/MS	By MS/MS	By MS/MS	By MS/MS	By MS/MS	By matching	4.2	4.2	6.5	6.5	2	4.2	32742000	26445000	30611000	29163000	12211000	39746000	1169400	944470
755	CFAC1_090020800.1-p1	CFAC1_090020800.1-p1	12	12	12	CFAC1_090020800.1-p1 | transcript=CFAC1_090020800.1 | gene=CFAC1_090020800 | organism=Crithidia_fasciculata_strain_Cf-Cl | gene_product=Tetratricopeptide repeat, putative | transcript_product=Tetratricopeptide repeat, putative | location=CfaC1_09:578012-58	10	8	7	3	3	5	10	8	7	3	3	5	10	5	10	8	7	3	3	5	108.52	0	52.151	By MS/MS	By MS/MS	By MS/MS	By MS/MS	By MS/MS	By MS/MS	17.1	14.3	10.5	5.5	4.6	8.7	187160000	184270000	190890000	90149000	61739000	166530000	3743200	3685300
1253	CFAC1_140017500.1-p1	CFAC1_140017500.1-p1	2	2	2	CFAC1_140017500.1-p1 | transcript=CFAC1_140017500.1 | gene=CFAC1_140017500 | organism=Crithidia_fasciculata_strain_Cf-Cl | gene_product=hypothetical protein, conserved | transcript_product=hypothetical protein, conserved | location=CfaC1_14:385928-387517(+	2	1	0	2	1	0	2	1	0	2	1	0	2	2	2	1	0	2	1	0	56.34	0	7.1322	By MS/MS	By matching		By MS/MS	By MS/MS		6	3.6	0	6	2.5	0	48378000	34452000	0	103350000	0	0	2199000	1566000
3119	CFAC1_250029000.1-p1	CFAC1_250029000.1-p1	5	5	5	CFAC1_250029000.1-p1 | transcript=CFAC1_250029000.1 | gene=CFAC1_250029000 | organism=Crithidia_fasciculata_strain_Cf-Cl | gene_product=major vault protein, putative | transcript_product=major vault protein, putative | location=CfaC1_25:688320-691064(-) |	1	2	1	2	1	4	1	2	1	2	1	4	2	4	1	2	1	2	1	4	100.96	0	9.6243	By MS/MS	By MS/MS	By MS/MS	By MS/MS	By matching	By MS/MS	1.4	2.4	1.4	2.2	1.4	6.3	44875000	29441000	38337000	66385000	39745000	63388000	1068500	700970
1183	CFAC1_130029600.1-p1;CFAC1_220006900.1-p1	CFAC1_130029600.1-p1;CFAC1_220006900.1-p1	8;5	3;2	0;0	CFAC1_130029600.1-p1 | transcript=CFAC1_130029600.1 | gene=CFAC1_130029600 | organism=Crithidia_fasciculata_strain_Cf-Cl | gene_product=hypothetical protein, conserved | transcript_product=hypothetical protein, conserved | location=CfaC1_13:752059-753645(+	1	2	5	6	6	6	1	1	2	2	1	1	2	2	0	0	0	0	0	0	56.916	0	17.574	By MS/MS	By MS/MS	By MS/MS	By MS/MS	By MS/MS	By matching	3	5.1	11.6	13.8	13.3	12.7	29862000	24273000	78574000	161280000	93996000	94218000	1194500	970930
3831	CFAC1_280018900.1-p1	CFAC1_280018900.1-p1	2	2	2	CFAC1_280018900.1-p1 | transcript=CFAC1_280018900.1 | gene=CFAC1_280018900 | organism=Crithidia_fasciculata_strain_Cf-Cl | gene_product=hypothetical protein, conserved | transcript_product=hypothetical protein, conserved | location=CfaC1_28:371939-373786(+	2	1	1	0	1	1	2	1	1	0	1	1	2	1	2	1	1	0	1	1	68.155	0.00023321	4.3931	By MS/MS	By MS/MS	By MS/MS		By MS/MS	By MS/MS	5.2	3.4	1.8	0	1.8	1.8	39052000	25602000	24812000	0	22296000	23766000	1346600	882810
4159	CFAC1_290009700.1-p1	CFAC1_290009700.1-p1	3	3	3	CFAC1_290009700.1-p1 | transcript=CFAC1_290009700.1 | gene=CFAC1_290009700 | organism=Crithidia_fasciculata_strain_Cf-Cl | gene_product=RET2, RNA editing complex MP57 | transcript_product=RET2, RNA editing complex MP57 | location=CfaC1_29:108546-110087(-)	3	1	1	1	1	1	3	1	1	1	1	1	3	1	3	1	1	1	1	1	58.122	0	7.5425	By MS/MS	By matching	By MS/MS	By matching	By MS/MS	By MS/MS	5.7	2.1	2.1	1.9	2.1	1.9	52044000	12251000	12267000	60808	0	5590700	2001700	471180
4815	CFAC1_300075100.1-p1	CFAC1_300075100.1-p1	3	3	3	CFAC1_300075100.1-p1 | transcript=CFAC1_300075100.1 | gene=CFAC1_300075100 | organism=Crithidia_fasciculata_strain_Cf-Cl | gene_product=Tyrosine phosphatase family/Tyrosine phosphatase family C-terminal region containing protein, putative | transcript_prod	2	1	1	3	3	1	2	1	1	3	3	1	2	3	2	1	1	3	3	1	29.002	0	14.999	By MS/MS	By MS/MS	By MS/MS	By MS/MS	By MS/MS	By MS/MS	10.9	4.7	4.7	15.5	15.5	6.2	19666000	23472000	20858000	213440000	97895000	0	1404700	1676600
4034	CFAC1_280062700.1-p1	CFAC1_280062700.1-p1	5	5	5	CFAC1_280062700.1-p1 | transcript=CFAC1_280062700.1 | gene=CFAC1_280062700 | organism=Crithidia_fasciculata_strain_Cf-Cl | gene_product=hypothetical protein, conserved | transcript_product=hypothetical protein, conserved | location=CfaC1_28:1678839-1679981	3	3	1	0	2	2	3	3	1	0	2	2	3	2	3	3	1	0	2	2	42.073	0	14.645	By MS/MS	By MS/MS	By matching		By MS/MS	By MS/MS	20.8	20.8	7.9	0	11.6	9.7	69223000	52319000	2808700	0	11693000	19784000	4326400	3270000
1582	CFAC1_170015800.1-p1	CFAC1_170015800.1-p1	4	4	4	CFAC1_170015800.1-p1 | transcript=CFAC1_170015800.1 | gene=CFAC1_170015800 | organism=Crithidia_fasciculata_strain_Cf-Cl | gene_product=Methyltransferase domain containing protein, putative | transcript_product=Methyltransferase domain containing protein,	2	1	1	1	1	3	2	1	1	1	1	3	2	3	2	1	1	1	1	3	44.04	0	33.724	By MS/MS	By matching	By MS/MS	By MS/MS	By matching	By MS/MS	8.6	5.2	2.1	5.2	2.1	11.7	4274300	1293100	43440000	34277000	26505000	121220000	305300	92366
4561	CFAC1_300018400.1-p1	CFAC1_300018400.1-p1	3	3	3	CFAC1_300018400.1-p1 | transcript=CFAC1_300018400.1 | gene=CFAC1_300018400 | organism=Crithidia_fasciculata_strain_Cf-Cl | gene_product=ATP-grasp domain containing protein, putative | transcript_product=ATP-grasp domain containing protein, putative | locat	2	1	1	1	1	2	2	1	1	1	1	2	2	2	2	1	1	1	1	2	91.065	0.00023041	4.116	By MS/MS	By MS/MS	By MS/MS	By matching	By matching	By MS/MS	3.5	1.7	1.8	1.8	1.8	2.6	87882000	980260000	22300000	17391000	11476000	40462000	2092400	23339000
2311	CFAC1_210044100.1-p1	CFAC1_210044100.1-p1	2	2	2	CFAC1_210044100.1-p1 | transcript=CFAC1_210044100.1 | gene=CFAC1_210044100 | organism=Crithidia_fasciculata_strain_Cf-Cl | gene_product=hypothetical protein, conserved | transcript_product=hypothetical protein, conserved | location=CfaC1_21:1248126-1249772	1	1	1	2	0	1	1	1	1	2	0	1	1	2	1	1	1	2	0	1	57.507	0.0017156	2.6666	By MS/MS	By matching	By MS/MS	By MS/MS		By matching	1.5	1.5	1.5	3.5	0	2	23402000	29843000	5700900	38644000	0	17625000	866730	1105300
1808	CFAC1_190012800.1-p1	CFAC1_190012800.1-p1	2	2	2	CFAC1_190012800.1-p1 | transcript=CFAC1_190012800.1 | gene=CFAC1_190012800 | organism=Crithidia_fasciculata_strain_Cf-Cl | gene_product=AKAP7 25 RNA ligase-like domain containing protein, putative | transcript_product=AKAP7 25 RNA ligase-like domain co	0	1	2	0	1	1	0	1	2	0	1	1	2	1	0	1	2	0	1	1	32.685	0	4.7793		By MS/MS	By MS/MS		By matching	By MS/MS	0	14.7	19.5	0	4.8	14.7	0	12437000	20116000	0	5294400	6761300	0	777330
4573	CFAC1_300020100.1-p1	CFAC1_300020100.1-p1	7	7	7	CFAC1_300020100.1-p1 | transcript=CFAC1_300020100.1 | gene=CFAC1_300020100 | organism=Crithidia_fasciculata_strain_Cf-Cl | gene_product=hypothetical protein, conserved | transcript_product=hypothetical protein, conserved | location=CfaC1_30:434579-440194(+	2	3	3	3	3	0	2	3	3	3	3	0	3	3	2	3	3	3	3	0	194.1	0	13.964	By MS/MS	By MS/MS	By MS/MS	By MS/MS	By MS/MS		2.1	3.3	2.4	2.5	2	0	22232000	36653000	47813000	72092000	297290000	0	255540	421300
708	CFAC1_090012200.1-p1	CFAC1_090012200.1-p1	4	4	4	CFAC1_090012200.1-p1 | transcript=CFAC1_090012200.1 | gene=CFAC1_090012200 | organism=Crithidia_fasciculata_strain_Cf-Cl | gene_product=bis(5-nucleosyl)-tetraphosphatase, symmetrical-like protein | transcript_product=bis(5-nucleosyl)-tetraphosphatase, sy	1	2	3	2	1	1	1	2	3	2	1	1	3	2	1	2	3	2	1	1	44.522	0	30.205	By MS/MS	By MS/MS	By MS/MS	By MS/MS	By MS/MS	By MS/MS	7	9.7	13.8	9.7	7	2.7	63386000	92234000	86481000	234440000	130430000	22655000	4225700	6148900
1900	CFAC1_190033900.1-p1	CFAC1_190033900.1-p1	3	3	3	CFAC1_190033900.1-p1 | transcript=CFAC1_190033900.1 | gene=CFAC1_190033900 | organism=Crithidia_fasciculata_strain_Cf-Cl | gene_product=RNA recognition motif containing protein, putative | transcript_product=RNA recognition motif containing protein, putati	1	1	2	2	0	2	1	1	2	2	0	2	2	2	1	1	2	2	0	2	44.901	0	5.6726	By matching	By MS/MS	By MS/MS	By MS/MS		By MS/MS	2.4	2.4	4.1	4.1	0	5.1	10342000	41723000	112570000	180800000	0	56997000	449640	1814000
4606	CFAC1_300027000.1-p1	CFAC1_300027000.1-p1	2	2	2	CFAC1_300027000.1-p1 | transcript=CFAC1_300027000.1 | gene=CFAC1_300027000 | organism=Crithidia_fasciculata_strain_Cf-Cl | gene_product=hydrolase, alpha/beta fold family, putative | transcript_product=hydrolase, alpha/beta fold family, putative | location=	1	2	1	1	1	0	1	2	1	1	1	0	2	1	1	2	1	1	1	0	37.785	0.0012937	2.7619	By MS/MS	By MS/MS	By MS/MS	By MS/MS	By MS/MS		5.9	10.6	5.9	5.9	5.9	0	33342000	33951000	29144000	49491000	34737000	0	2222800	2263400
1346	CFAC1_150015900.1-p1	CFAC1_150015900.1-p1	2	2	2	CFAC1_150015900.1-p1 | transcript=CFAC1_150015900.1 | gene=CFAC1_150015900 | organism=Crithidia_fasciculata_strain_Cf-Cl | gene_product=hypothetical protein | transcript_product=hypothetical protein | location=CfaC1_15:239877-252135(-) | protein_length=408	1	1	1	2	2	0	1	1	1	2	2	0	1	2	1	1	1	2	2	0	422.15	0.003334	2.2193	By matching	By MS/MS	By MS/MS	By MS/MS	By MS/MS		0.2	0.2	0.2	0.8	0.8	0	39336000	35652000	46245000	80949000	69800000	0	264000	239270
1763	CFAC1_180030800.1-p1	CFAC1_180030800.1-p1	3	3	3	CFAC1_180030800.1-p1 | transcript=CFAC1_180030800.1 | gene=CFAC1_180030800 | organism=Crithidia_fasciculata_strain_Cf-Cl | gene_product=protein kinase, putative | transcript_product=protein kinase, putative | location=CfaC1_18:887652-888980(+) | protein_le	1	1	1	2	1	1	1	1	1	2	1	1	1	2	1	1	1	2	1	1	50.433	0	8.5073	By MS/MS	By matching	By MS/MS	By MS/MS	By MS/MS	By MS/MS	3.8	1.8	3.8	4.1	3.8	1.8	47950000	16090000	20114000	2022100000	36429000	1269800000	1997900	670430
2045	CFAC1_200022300.1-p1	CFAC1_200022300.1-p1	2	2	2	CFAC1_200022300.1-p1 | transcript=CFAC1_200022300.1 | gene=CFAC1_200022300 | organism=Crithidia_fasciculata_strain_Cf-Cl | gene_product=hypothetical protein, conserved | transcript_product=hypothetical protein, conserved | location=CfaC1_20:686426-687004(-	0	2	1	0	0	2	0	2	1	0	0	2	2	2	0	2	1	0	0	2	22.721	0	15.782		By MS/MS	By MS/MS			By MS/MS	0	15.6	9.4	0	0	15.6	0	34818000	16799000	0	0	57586000	0	3868700
4334	CFAC1_290046700.1-p1	CFAC1_290046700.1-p1	4	4	4	CFAC1_290046700.1-p1 | transcript=CFAC1_290046700.1 | gene=CFAC1_290046700 | organism=Crithidia_fasciculata_strain_Cf-Cl | gene_product=tyrosine phosphatase isoform, putative | transcript_product=tyrosine phosphatase isoform, putative | location=CfaC1_29:1	2	1	1	0	1	3	2	1	1	0	1	3	2	3	2	1	1	0	1	3	68.291	0	4.9879	By MS/MS	By MS/MS	By MS/MS		By MS/MS	By MS/MS	4.2	1.8	1.8	0	1.8	5.3	94324000	18138000	17914000	0	26876000	75208000	3252500	625460
4242	CFAC1_290027900.1-p1	CFAC1_290027900.1-p1	4	4	4	CFAC1_290027900.1-p1 | transcript=CFAC1_290027900.1 | gene=CFAC1_290027900 | organism=Crithidia_fasciculata_strain_Cf-Cl | gene_product=unspecified product | transcript_product=unspecified product | location=CfaC1_29:672568-674367(+) | protein_length=599 |	1	3	2	0	2	3	1	3	2	0	2	3	3	3	1	3	2	0	2	3	66.779	0	7.3842	By matching	By MS/MS	By MS/MS		By MS/MS	By MS/MS	2.5	5.3	5.5	0	4	8	1184400	77875000	65920000	0	36615000	78998000	43867	2884300
2779	CFAC1_230052900.1-p1	CFAC1_230052900.1-p1	4	4	4	CFAC1_230052900.1-p1 | transcript=CFAC1_230052900.1 | gene=CFAC1_230052900 | organism=Crithidia_fasciculata_strain_Cf-Cl | gene_product=Protein kinase domain containing protein, putative | transcript_product=Protein kinase domain containing protein, putati	3	3	2	1	0	1	3	3	2	1	0	1	3	1	3	3	2	1	0	1	67.984	0	6.0517	By MS/MS	By MS/MS	By MS/MS	By matching		By matching	4.4	5	3.6	1.9	0	1.4	168490000	77502000	36264000	78621000	0	34400000	6480400	2980800
600	CFAC1_080005700.1-p1	CFAC1_080005700.1-p1	4	4	4	CFAC1_080005700.1-p1 | transcript=CFAC1_080005700.1 | gene=CFAC1_080005700 | organism=Crithidia_fasciculata_strain_Cf-Cl | gene_product=Ubiquitin-like modifier-activating enzyme ATG7, putative | transcript_product=Ubiquitin-like modifier-activating enzyme	3	1	1	1	2	1	3	1	1	1	2	1	3	2	3	1	1	1	2	1	79.122	0	4.6745	By MS/MS	By matching	By matching	By MS/MS	By MS/MS	By MS/MS	3.9	1.7	1.2	1.2	2.2	1	147920000	19994000	18803000	27942000	46990000	39987000	4108900	555390
2332	CFAC1_220009400.1-p1	CFAC1_220009400.1-p1	3	3	3	CFAC1_220009400.1-p1 | transcript=CFAC1_220009400.1 | gene=CFAC1_220009400 | organism=Crithidia_fasciculata_strain_Cf-Cl | gene_product=hypothetical protein, conserved | transcript_product=hypothetical protein, conserved | location=CfaC1_22:75232-77478(-)	1	1	1	1	1	2	1	1	1	1	1	2	1	2	1	1	1	1	1	2	80.997	0	5.6248	By MS/MS	By matching	By MS/MS	By matching	By MS/MS	By MS/MS	1.7	1.7	1.3	1.3	1.2	3.1	12011000	12080000	24672000	90851000	63055000	94096000	324620	326480
2956	CFAC1_240041200.1-p1	CFAC1_240041200.1-p1	2	2	2	CFAC1_240041200.1-p1 | transcript=CFAC1_240041200.1 | gene=CFAC1_240041200 | organism=Crithidia_fasciculata_strain_Cf-Cl | gene_product=myo-inositol-1 phosphatase, putative | transcript_product=myo-inositol-1 phosphatase, putative | location=CfaC1_24:12101	1	1	1	1	2	0	1	1	1	1	2	0	1	2	1	1	1	1	2	0	50.311	0	5.3783	By MS/MS	By matching	By MS/MS	By MS/MS	By MS/MS		2.5	2.5	2.5	2.5	6.5	0	27731000	21198000	15249000	48500000	241100000	0	1631200	1246900
4629	CFAC1_300033000.1-p1	CFAC1_300033000.1-p1	5	5	5	CFAC1_300033000.1-p1 | transcript=CFAC1_300033000.1 | gene=CFAC1_300033000 | organism=Crithidia_fasciculata_strain_Cf-Cl | gene_product=Elongation factor G 2, mitochondrial, putative | transcript_product=Elongation factor G 2, mitochondrial, putative | loc	2	1	1	2	1	2	2	1	1	2	1	2	2	2	2	1	1	2	1	2	94.653	0	6.0321	By MS/MS	By MS/MS	By MS/MS	By MS/MS	By matching	By MS/MS	3	0.9	0.9	2.5	0.9	3.1	21833000	16071000	28117000	45720000	28475000	20094000	507750	373750
2877	CFAC1_240026900.1-p1	CFAC1_240026900.1-p1	2	2	2	CFAC1_240026900.1-p1 | transcript=CFAC1_240026900.1 | gene=CFAC1_240026900 | organism=Crithidia_fasciculata_strain_Cf-Cl | gene_product=ADP-ribosylation factor-like 2, arl2, putative | transcript_product=ADP-ribosylation factor-like 2, arl2, putative | loc	1	2	1	2	1	0	1	2	1	2	1	0	2	2	1	2	1	2	1	0	21.081	0	6.0265	By MS/MS	By MS/MS	By MS/MS	By MS/MS	By MS/MS		8.1	14	8.1	14	8.1	0	26343000	59076000	29256000	62053000	32784000	0	2394800	5370500
3238	CFAC1_250053700.1-p1	CFAC1_250053700.1-p1	2	2	2	CFAC1_250053700.1-p1 | transcript=CFAC1_250053700.1 | gene=CFAC1_250053700 | organism=Crithidia_fasciculata_strain_Cf-Cl | gene_product=TFIIH basal transcription factor complex helicase subunit, putative | transcript_product=TFIIH basal transcription facto	2	0	1	0	1	1	2	0	1	0	1	1	2	1	2	0	1	0	1	1	91.785	0.0010808	2.8205	By MS/MS		By MS/MS		By MS/MS	By MS/MS	2.8	0	1.6	0	1.6	1.2	27464000	0	13260000	0	13927000	10729000	610310	0
2110	CFAC1_200034600.1-p1	CFAC1_200034600.1-p1	3	3	3	CFAC1_200034600.1-p1 | transcript=CFAC1_200034600.1 | gene=CFAC1_200034600 | organism=Crithidia_fasciculata_strain_Cf-Cl | gene_product=serine/threonine-protein kinase Nek3, putative | transcript_product=serine/threonine-protein kinase Nek3, putative | loc	2	2	0	0	1	1	2	2	0	0	1	1	2	1	2	2	0	0	1	1	60.253	0.00022635	3.7576	By MS/MS	By MS/MS			By matching	By MS/MS	7.5	9.2	0	0	1.3	6.2	23975000	21898000	0	0	33629000	5962000	998980	912430
267	CFAC1_040010200.1-p1	CFAC1_040010200.1-p1	7	2	2	CFAC1_040010200.1-p1 | transcript=CFAC1_040010200.1 | gene=CFAC1_040010200 | organism=Crithidia_fasciculata_strain_Cf-Cl | gene_product=folate/biopterin transporter, putative | transcript_product=folate/biopterin transporter, putative | location=CfaC1_04:1	5	5	5	4	4	2	2	1	1	1	1	0	2	1	2	1	1	1	1	0	76.65	0	5.105	By MS/MS	By MS/MS	By MS/MS	By MS/MS	By MS/MS	By matching	7.9	7.3	7.6	5.7	5.7	3.6	100260000	0	87106000	13158000	4145900	0	4358900	0
4461	CFAC1_290070000.1-p1	CFAC1_290070000.1-p1	12	12	12	CFAC1_290070000.1-p1 | transcript=CFAC1_290070000.1 | gene=CFAC1_290070000 | organism=Crithidia_fasciculata_strain_Cf-Cl | gene_product=target of rapamycin kinase (TOR) kinase 3 | transcript_product=target of rapamycin kinase (TOR) kinase 3 | location=CfaC	2	2	2	4	6	5	2	2	2	4	6	5	2	6	2	2	2	4	6	5	295.78	0	20.322	By MS/MS	By MS/MS	By MS/MS	By MS/MS	By MS/MS	By MS/MS	0.7	0.8	1	2.5	3.3	2.3	52964000	46132000	30577000	240800000	146250000	58992000	367810	320360
2818	CFAC1_240014700.1-p1	CFAC1_240014700.1-p1	3	3	3	CFAC1_240014700.1-p1 | transcript=CFAC1_240014700.1 | gene=CFAC1_240014700 | organism=Crithidia_fasciculata_strain_Cf-Cl | gene_product=zinc finger containing protein, putative | transcript_product=zinc finger containing protein, putative | location=CfaC1_	1	1	0	1	1	3	1	1	0	1	1	3	1	3	1	1	0	1	1	3	114.41	0	10.327	By MS/MS	By matching		By matching	By MS/MS	By MS/MS	1	1	0	2	1	3.8	19468000	32964000	0	35415000	24530000	70329000	499180	845230
2462	CFAC1_220034800.1-p1	CFAC1_220034800.1-p1	6	6	6	CFAC1_220034800.1-p1 | transcript=CFAC1_220034800.1 | gene=CFAC1_220034800 | organism=Crithidia_fasciculata_strain_Cf-Cl | gene_product=putative urate catabolism protein, putative | transcript_product=putative urate catabolism protein, putative | location=	2	2	1	4	2	3	2	2	1	4	2	3	2	4	2	2	1	4	2	3	37.604	0	25.048	By MS/MS	By MS/MS	By MS/MS	By MS/MS	By MS/MS	By MS/MS	5.7	6.6	3.3	16.9	6.9	12.3	1234000000	146970000	3790500000	549540000	61201000	55873000	77125000	9185600
2262	CFAC1_210035700.1-p1	CFAC1_210035700.1-p1	3	3	3	CFAC1_210035700.1-p1 | transcript=CFAC1_210035700.1 | gene=CFAC1_210035700 | organism=Crithidia_fasciculata_strain_Cf-Cl | gene_product=Dual specificity phosphatase, catalytic domain containing protein, putative | transcript_product=Dual specificity phosph	2	1	0	1	1	0	2	1	0	1	1	0	2	1	2	1	0	1	1	0	187.29	0	11.025	By MS/MS	By MS/MS		By MS/MS	By MS/MS		2.6	1.6	0	1	1.6	0	26008000	20039000	0	0	40020000	0	440820	339650
4636	CFAC1_300035100.1-p1;CFAC1_200009700.1-p1	CFAC1_300035100.1-p1	6;1	6;1	6;1	CFAC1_300035100.1-p1 | transcript=CFAC1_300035100.1 | gene=CFAC1_300035100 | organism=Crithidia_fasciculata_strain_Cf-Cl | gene_product=cullin 2, putative | transcript_product=cullin 2, putative | location=CfaC1_30:854930-857245(+) | protein_length=771 | s	2	1	1	4	0	2	2	1	1	4	0	2	2	4	2	1	1	4	0	2	85.964	0	11.692	By MS/MS	By MS/MS	By MS/MS	By MS/MS		By MS/MS	2.5	1.2	1.7	5.1	0	2.9	38229000	22735000	1425900	132460000	0	677320000	1033200	614460
109	CFAC1_020012800.1-p1	CFAC1_020012800.1-p1	3	3	3	CFAC1_020012800.1-p1 | transcript=CFAC1_020012800.1 | gene=CFAC1_020012800 | organism=Crithidia_fasciculata_strain_Cf-Cl | gene_product=COG4 transport protein, putative | transcript_product=COG4 transport protein, putative | location=CfaC1_02:205589-208396	0	1	1	2	1	3	0	1	1	2	1	3	1	3	0	1	1	2	1	3	99.239	0	5.8763		By MS/MS	By MS/MS	By MS/MS	By MS/MS	By MS/MS	0	1.9	1.9	2.7	1.9	3.9	0	15416000	14518000	62697000	21616000	58106000	0	385390
320	CFAC1_040020200.1-p1	CFAC1_040020200.1-p1	7	7	7	CFAC1_040020200.1-p1 | transcript=CFAC1_040020200.1 | gene=CFAC1_040020200 | organism=Crithidia_fasciculata_strain_Cf-Cl | gene_product=Tumour suppressor, Mitostatin, putative | transcript_product=Tumour suppressor, Mitostatin, putative | location=CfaC1_04	3	3	1	4	2	6	3	3	1	4	2	6	3	6	3	3	1	4	2	6	56.193	0	12.907	By MS/MS	By MS/MS	By matching	By MS/MS	By MS/MS	By MS/MS	6.2	6.2	2.1	9	4.4	12.5	59306000	76361000	16953000	214830000	56513000	315150000	2196500	2828200
2192	CFAC1_210024200.1-p1	CFAC1_210024200.1-p1	5	5	5	CFAC1_210024200.1-p1 | transcript=CFAC1_210024200.1 | gene=CFAC1_210024200 | organism=Crithidia_fasciculata_strain_Cf-Cl | gene_product=oxidoreductase-like protein | transcript_product=oxidoreductase-like protein | location=CfaC1_21:538266-540008(+) | prot	2	1	2	2	2	1	2	1	2	2	2	1	2	2	2	1	2	2	2	1	63.443	0	4.4623	By MS/MS	By MS/MS	By MS/MS	By MS/MS	By MS/MS	By MS/MS	3.4	1.9	5.5	4.1	5.5	4	30075000	16883000	18857000	29703000	49523000	18917000	911360	511590
3236	CFAC1_250053400.1-p1	CFAC1_250053400.1-p1	9	9	9	CFAC1_250053400.1-p1 | transcript=CFAC1_250053400.1 | gene=CFAC1_250053400 | organism=Crithidia_fasciculata_strain_Cf-Cl | gene_product=fatty-acid desaturase, putative | transcript_product=fatty-acid desaturase, putative | location=CfaC1_25:1410847-1412142	5	5	9	2	5	3	5	5	9	2	5	3	9	5	5	5	9	2	5	3	48.966	0	51.796	By MS/MS	By MS/MS	By MS/MS	By MS/MS	By MS/MS	By MS/MS	17.6	17.6	27.1	6.7	14.4	9.7	416410000	286860000	1118500000	74717000	572700000	126180000	19829000	13660000
2118	CFAC1_200036200.1-p1	CFAC1_200036200.1-p1	4	4	4	CFAC1_200036200.1-p1 | transcript=CFAC1_200036200.1 | gene=CFAC1_200036200 | organism=Crithidia_fasciculata_strain_Cf-Cl | gene_product=RNA recognition motif. (a.k.a. RRM, RBD, or RNP domain), putative | transcript_product=RNA recognition motif. (a.k.a. RR	4	4	4	1	3	3	4	4	4	1	3	3	4	3	4	4	4	1	3	3	22.768	0	27.964	By MS/MS	By MS/MS	By MS/MS	By MS/MS	By MS/MS	By MS/MS	28	28	28	4	22	21	585580000	389380000	335190000	28742000	85865000	231300000	97597000	64897000
3798	CFAC1_280012900.1-p1	CFAC1_280012900.1-p1	2	2	2	CFAC1_280012900.1-p1 | transcript=CFAC1_280012900.1 | gene=CFAC1_280012900 | organism=Crithidia_fasciculata_strain_Cf-Cl | gene_product=hypothetical protein, conserved | transcript_product=hypothetical protein, conserved | location=CfaC1_28:196299-197264(-	2	1	0	0	0	1	2	1	0	0	0	1	2	1	2	1	0	0	0	1	34.842	0.0017149	2.6603	By MS/MS	By MS/MS				By matching	10.9	6.5	0	0	0	6.5	4522700	6845700	0	0	0	2665900	282670	427860
3325	CFAC1_260018500.1-p1	CFAC1_260018500.1-p1	9	9	9	CFAC1_260018500.1-p1 | transcript=CFAC1_260018500.1 | gene=CFAC1_260018500 | organism=Crithidia_fasciculata_strain_Cf-Cl | gene_product=mitotic cyclin, putative | transcript_product=mitotic cyclin, putative | location=CfaC1_26:359911-361173(-) | protein_le	2	3	3	2	4	6	2	3	3	2	4	6	3	6	2	3	3	2	4	6	46.909	0	10.854	By MS/MS	By MS/MS	By MS/MS	By MS/MS	By MS/MS	By MS/MS	3.3	7.1	7.4	4.5	8.8	17.9	453540000	265830000	99970000	70060000	117270000	100340000	18142000	10633000
1679	CFAC1_180010400.1-p1	CFAC1_180010400.1-p1	2	2	2	CFAC1_180010400.1-p1 | transcript=CFAC1_180010400.1 | gene=CFAC1_180010400 | organism=Crithidia_fasciculata_strain_Cf-Cl | gene_product=Cell cycle checkpoint protein RAD1-like, putative | transcript_product=Cell cycle checkpoint protein RAD1-like, putative	2	1	1	1	1	0	2	1	1	1	1	0	2	1	2	1	1	1	1	0	36.845	0.00022457	3.5487	By MS/MS	By MS/MS	By matching	By MS/MS	By MS/MS		5.6	2.5	2.5	2.5	2.5	0	36789000	12648000	3316500	13802000	17055000	0	2043800	702670
4681	CFAC1_300045600.1-p1	CFAC1_300045600.1-p1	9	9	9	CFAC1_300045600.1-p1 | transcript=CFAC1_300045600.1 | gene=CFAC1_300045600 | organism=Crithidia_fasciculata_strain_Cf-Cl | gene_product=cytosolic malate dehydrogenase | transcript_product=cytosolic malate dehydrogenase | location=CfaC1_30:1139188-1140165(-	5	7	7	2	2	2	5	7	7	2	2	2	7	2	5	7	7	2	2	2	34.048	0	31.309	By MS/MS	By MS/MS	By MS/MS	By matching	By matching	By MS/MS	25.2	32.6	31.4	5.2	5.2	5.2	455260000	675760000	586830000	331330000	32197000	402240000	28454000	42235000
2653	CFAC1_230030400.1-p1	CFAC1_230030400.1-p1	8	8	8	CFAC1_230030400.1-p1 | transcript=CFAC1_230030400.1 | gene=CFAC1_230030400 | organism=Crithidia_fasciculata_strain_Cf-Cl | gene_product=NUC173 domain containing protein, putative | transcript_product=NUC173 domain containing protein, putative | location=Cf	5	8	3	1	3	2	5	8	3	1	3	2	8	3	5	8	3	1	3	2	144.67	0	19.726	By MS/MS	By MS/MS	By MS/MS	By matching	By MS/MS	By MS/MS	5.3	8	2.3	0.7	2.3	1.5	58519000	148680000	97959000	9556100	72844000	12677000	1008900	2563500
2074	CFAC1_200029100.1-p1	CFAC1_200029100.1-p1	6	6	6	CFAC1_200029100.1-p1 | transcript=CFAC1_200029100.1 | gene=CFAC1_200029100 | organism=Crithidia_fasciculata_strain_Cf-Cl | gene_product=C-8 sterol isomerase-like protein | transcript_product=C-8 sterol isomerase-like protein | location=CfaC1_20:899762-9004	5	6	6	3	4	5	5	6	6	3	4	5	6	5	5	6	6	3	4	5	24.754	0	27.369	By MS/MS	By MS/MS	By MS/MS	By MS/MS	By MS/MS	By MS/MS	24.2	31.8	31.8	14.8	20.6	26	1104200000	1081200000	1453600000	220170000	356000000	527730000	122690000	120130000
4138	CFAC1_290005800.1-p1	CFAC1_290005800.1-p1	7	7	7	CFAC1_290005800.1-p1 | transcript=CFAC1_290005800.1 | gene=CFAC1_290005800 | organism=Crithidia_fasciculata_strain_Cf-Cl | gene_product=methylmalonyl-coa epimerase-like protein | transcript_product=methylmalonyl-coa epimerase-like protein | location=CfaC1_	5	5	5	2	5	1	5	5	5	2	5	1	5	5	5	5	5	2	5	1	16.427	0	27.324	By MS/MS	By MS/MS	By MS/MS	By MS/MS	By MS/MS	By matching	52.6	43.4	43.4	13.8	38.2	9.9	1020000000	665890000	481370000	511140000	534790000	48223000	102000000	66589000
4536	CFAC1_300013600.1-p1	CFAC1_300013600.1-p1	6	6	6	CFAC1_300013600.1-p1 | transcript=CFAC1_300013600.1 | gene=CFAC1_300013600 | organism=Crithidia_fasciculata_strain_Cf-Cl | gene_product=SNARE associated Golgi protein, putative | transcript_product=SNARE associated Golgi protein, putative | location=CfaC1_	2	1	3	3	3	2	2	1	3	3	3	2	3	3	2	1	3	3	3	2	63.14	0	12.29	By MS/MS	By MS/MS	By MS/MS	By MS/MS	By MS/MS	By MS/MS	3.3	1.7	4.8	5.5	5.5	7.1	37682000	39854000	239120000	113940000	135040000	17090000	1794400	1897800
3606	CFAC1_270022600.1-p1	CFAC1_270022600.1-p1	9	9	9	CFAC1_270022600.1-p1 | transcript=CFAC1_270022600.1 | gene=CFAC1_270022600 | organism=Crithidia_fasciculata_strain_Cf-Cl | gene_product=hypothetical protein, conserved | transcript_product=hypothetical protein, conserved | location=CfaC1_27:484583-486712(-	5	8	4	2	4	3	5	8	4	2	4	3	8	4	5	8	4	2	4	3	75.44	0	42.953	By MS/MS	By MS/MS	By MS/MS	By MS/MS	By MS/MS	By MS/MS	9.3	14.5	8.3	4.5	8.3	4.8	321260000	344210000	228690000	40678000	137780000	306180000	10363000	11103000
3951	CFAC1_280045400.1-p1	CFAC1_280045400.1-p1	6	6	6	CFAC1_280045400.1-p1 | transcript=CFAC1_280045400.1 | gene=CFAC1_280045400 | organism=Crithidia_fasciculata_strain_Cf-Cl | gene_product=Regulator of chromosome condensation (RCC1) repeat, putative | transcript_product=Regulator of chromosome condensation (	3	3	4	1	2	2	3	3	4	1	2	2	4	2	3	3	4	1	2	2	76.519	0	26.207	By MS/MS	By MS/MS	By MS/MS	By MS/MS	By MS/MS	By MS/MS	8.7	7.7	7.6	2.5	4.1	5.8	454150000	76724000	69118000	37953000	55304000	28870000	16220000	2740200
4666	CFAC1_300042500.1-p1	CFAC1_300042500.1-p1	3	3	3	CFAC1_300042500.1-p1 | transcript=CFAC1_300042500.1 | gene=CFAC1_300042500 | organism=Crithidia_fasciculata_strain_Cf-Cl | gene_product=leucine-rich repeat protein, putative | transcript_product=leucine-rich repeat protein, putative | location=CfaC1_30:105	2	2	2	1	1	3	2	2	2	1	1	3	2	3	2	2	2	1	1	3	96.52	0	17.826	By MS/MS	By matching	By MS/MS	By MS/MS	By MS/MS	By MS/MS	3.2	3.2	3.2	2	2	4.2	127570000	65669000	30363000	9947900	6472800	113370000	2773200	1427600
522	CFAC1_060022500.1-p1	CFAC1_060022500.1-p1	3	3	3	CFAC1_060022500.1-p1 | transcript=CFAC1_060022500.1 | gene=CFAC1_060022500 | organism=Crithidia_fasciculata_strain_Cf-Cl | gene_product=ATP diphosphohydrolase | transcript_product=ATP diphosphohydrolase | location=CfaC1_06:608053-609066(+) | protein_length	3	1	1	1	1	2	3	1	1	1	1	2	3	2	3	1	1	1	1	2	36.353	0	7.0802	By MS/MS	By MS/MS	By MS/MS	By matching	By matching	By MS/MS	17.5	7.1	7.1	7.1	7.1	13.1	2703100000	7301600	2079400	2360400	1618000	26922000	207930000	561660
917	CFAC1_110016100.1-p1	CFAC1_110016100.1-p1	6	6	6	CFAC1_110016100.1-p1 | transcript=CFAC1_110016100.1 | gene=CFAC1_110016100 | organism=Crithidia_fasciculata_strain_Cf-Cl | gene_product=fatty acid elongase, putative | transcript_product=fatty acid elongase, putative | location=CfaC1_11:305872-306846(-) |	4	4	5	1	4	1	4	4	5	1	4	1	5	4	4	4	5	1	4	1	37.22	0	25.497	By MS/MS	By MS/MS	By MS/MS	By MS/MS	By MS/MS	By matching	18.8	22.5	24.1	5.6	21	5.6	341670000	354610000	305570000	82792000	135960000	147280000	28473000	29551000
1471	CFAC1_160020500.1-p1	CFAC1_160020500.1-p1	11	11	11	CFAC1_160020500.1-p1 | transcript=CFAC1_160020500.1 | gene=CFAC1_160020500 | organism=Crithidia_fasciculata_strain_Cf-Cl | gene_product=deoxyhypusine hydroxylase, putative | transcript_product=deoxyhypusine hydroxylase, putative | location=CfaC1_16:460475-	7	9	8	5	7	4	7	9	8	5	7	4	9	7	7	9	8	5	7	4	36.473	0	90.413	By MS/MS	By MS/MS	By MS/MS	By MS/MS	By MS/MS	By MS/MS	41.2	47.8	45.7	28.4	29.6	19.1	526630000	584790000	578410000	529250000	256380000	137120000	27717000	30778000
3233	CFAC1_250052900.1-p1	CFAC1_250052900.1-p1	2	2	2	CFAC1_250052900.1-p1 | transcript=CFAC1_250052900.1 | gene=CFAC1_250052900 | organism=Crithidia_fasciculata_strain_Cf-Cl | gene_product=hypothetical protein, conserved | transcript_product=hypothetical protein, conserved | location=CfaC1_25:1400779-1401924	1	1	2	1	2	0	1	1	2	1	2	0	2	2	1	1	2	1	2	0	41.104	0	7.0819	By MS/MS	By matching	By MS/MS	By matching	By matching		4.5	4.5	6.6	4.5	6.6	0	3591500	3384100	13087000	7219000	14211000	0	163250	153820
4805	CFAC1_300073600.1-p1	CFAC1_300073600.1-p1	7	7	7	CFAC1_300073600.1-p1 | transcript=CFAC1_300073600.1 | gene=CFAC1_300073600 | organism=Crithidia_fasciculata_strain_Cf-Cl | gene_product=ubiquitin-protein ligase, putative | transcript_product=ubiquitin-protein ligase, putative | location=CfaC1_30:1997315-2	1	1	2	3	5	0	1	1	2	3	5	0	2	5	1	1	2	3	5	0	255.96	0	33.701	By matching	By MS/MS	By matching	By MS/MS	By MS/MS		0.3	0.3	0.7	1.6	2.4	0	10778000	7210600	26154000	27474000	60089000	0	88346	59103
874	CFAC1_110006000.1-p1	CFAC1_110006000.1-p1	6	6	6	CFAC1_110006000.1-p1 | transcript=CFAC1_110006000.1 | gene=CFAC1_110006000 | organism=Crithidia_fasciculata_strain_Cf-Cl | gene_product=hypothetical protein, conserved | transcript_product=hypothetical protein, conserved | location=CfaC1_11:36523-37356(+)	4	3	4	4	3	3	4	3	4	4	3	3	4	4	4	3	4	4	3	3	32.851	0	11.124	By MS/MS	By MS/MS	By MS/MS	By MS/MS	By MS/MS	By MS/MS	13.7	11.2	15.5	15.5	13.4	10.1	186530000	145810000	165230000	139420000	80592000	33092000	14348000	11216000
1156	CFAC1_130024600.1-p1	CFAC1_130024600.1-p1	3	3	3	CFAC1_130024600.1-p1 | transcript=CFAC1_130024600.1 | gene=CFAC1_130024600 | organism=Crithidia_fasciculata_strain_Cf-Cl | gene_product=Glutathione S-transferase, C-terminal domain containing protein, putative | transcript_product=Glutathione S-transferase	2	2	2	1	2	3	2	2	2	1	2	3	2	3	2	2	2	1	2	3	39.497	0	30.738	By MS/MS	By MS/MS	By MS/MS	By MS/MS	By MS/MS	By MS/MS	7.9	7.9	7.9	6	7.9	12.2	97166000	95128000	91824000	34121000	82286000	157330000	7474300	7317600
804	CFAC1_100014900.1-p1;CFAC1_100015200.1-p1	CFAC1_100014900.1-p1;CFAC1_100015200.1-p1	8;4	8;4	2;1	CFAC1_100014900.1-p1 | transcript=CFAC1_100014900.1 | gene=CFAC1_100014900 | organism=Crithidia_fasciculata_strain_Cf-Cl | gene_product=Leucine rich repeat N-terminal domain/Leucine Rich Repeat/Leucine Rich repeat, putative | transcript_product=Leucine ric	3	7	6	2	5	4	3	7	6	2	5	4	7	5	0	2	1	0	1	0	79.122	0	23.936	By MS/MS	By MS/MS	By MS/MS	By MS/MS	By MS/MS	By MS/MS	6	13	10	4.3	7.2	7.3	203410000	389550000	559430000	74392000	214470000	48215000	9245800	17707000
4411	CFAC1_290059900.1-p1	CFAC1_290059900.1-p1	10	10	10	CFAC1_290059900.1-p1 | transcript=CFAC1_290059900.1 | gene=CFAC1_290059900 | organism=Crithidia_fasciculata_strain_Cf-Cl | gene_product=Right handed beta helix region containing protein, putative | transcript_product=Right handed beta helix region containi	2	1	2	6	6	6	2	1	2	6	6	6	2	6	2	1	2	6	6	6	63.938	0	20.285	By MS/MS	By MS/MS	By MS/MS	By MS/MS	By MS/MS	By MS/MS	4.1	1.8	4.4	16.5	17.1	13.9	881360000	244160000	541850000	298680000	359160000	168670000	33898000	9390600
3832	CFAC1_280019000.1-p1	CFAC1_280019000.1-p1	2	2	2	CFAC1_280019000.1-p1 | transcript=CFAC1_280019000.1 | gene=CFAC1_280019000 | organism=Crithidia_fasciculata_strain_Cf-Cl | gene_product=SKP1-like protein | transcript_product=SKP1-like protein | location=CfaC1_28:375849-376988(+) | protein_length=379 | seq	1	1	1	1	1	2	1	1	1	1	1	2	1	2	1	1	1	1	1	2	40.083	0	14.972	By MS/MS	By MS/MS	By MS/MS	By MS/MS	By MS/MS	By MS/MS	4.5	4.5	4.5	4.5	4.5	7.9	32207000	30612000	14035000	7734200	18309000	12616000	2477400	2354700
4984	CFAC1_300105100.1-p1	CFAC1_300105100.1-p1	7	7	7	CFAC1_300105100.1-p1 | transcript=CFAC1_300105100.1 | gene=CFAC1_300105100 | organism=Crithidia_fasciculata_strain_Cf-Cl | gene_product=Lsm12 protein, putative | transcript_product=Lsm12 protein, putative | location=CfaC1_30:2903782-2904357(+) | protein_le	2	3	5	4	6	3	2	3	5	4	6	3	5	6	2	3	5	4	6	3	21.268	0	52.588	By MS/MS	By MS/MS	By MS/MS	By MS/MS	By MS/MS	By MS/MS	13.1	22	31.4	27.2	48.7	17.3	494640000	402270000	846730000	668590000	812960000	573560000	44967000	36570000
4296	CFAC1_290038400.1-p1	CFAC1_290038400.1-p1	4	4	4	CFAC1_290038400.1-p1 | transcript=CFAC1_290038400.1 | gene=CFAC1_290038400 | organism=Crithidia_fasciculata_strain_Cf-Cl | gene_product=hypothetical protein, conserved | transcript_product=hypothetical protein, conserved | location=CfaC1_29:1010053-1011828	2	2	1	2	2	1	2	2	1	2	2	1	2	2	2	2	1	2	2	1	61.342	0	23.063	By MS/MS	By MS/MS	By MS/MS	By MS/MS	By MS/MS	By matching	5.2	4.6	2.7	4.6	4.6	1.9	54253000	34126000	48076000	68597000	94298000	10998000	1870800	1176800
1019	CFAC1_120016100.1-p1	CFAC1_120016100.1-p1	3	3	3	CFAC1_120016100.1-p1 | transcript=CFAC1_120016100.1 | gene=CFAC1_120016100 | organism=Crithidia_fasciculata_strain_Cf-Cl | gene_product=Membrane transport protein, putative | transcript_product=Membrane transport protein, putative | location=CfaC1_12:31875	1	1	2	2	1	1	1	1	2	2	1	1	2	2	1	1	2	2	1	1	78.104	0	27.178	By MS/MS	By MS/MS	By MS/MS	By MS/MS	By MS/MS	By MS/MS	2.5	2.5	7.1	4.2	2.5	2.5	96130000	57681000	93259000	63114000	23585000	31544000	4369500	2621900
4989	CFAC1_300106200.1-p1	CFAC1_300106200.1-p1	13	13	13	CFAC1_300106200.1-p1 | transcript=CFAC1_300106200.1 | gene=CFAC1_300106200 | organism=Crithidia_fasciculata_strain_Cf-Cl | gene_product=HECT-domain (ubiquitin-transferase), putative | transcript_product=HECT-domain (ubiquitin-transferase), putative | locat	6	3	8	7	6	5	6	3	8	7	6	5	8	7	6	3	8	7	6	5	731.56	0	22.418	By MS/MS	By MS/MS	By MS/MS	By MS/MS	By MS/MS	By MS/MS	1.2	0.6	1.8	1.7	1.5	1	384020000	430240000	376140000	231820000	374760000	120340000	1116300	1250700
4910	CFAC1_300090900.1-p1	CFAC1_300090900.1-p1	3	3	3	CFAC1_300090900.1-p1 | transcript=CFAC1_300090900.1 | gene=CFAC1_300090900 | organism=Crithidia_fasciculata_strain_Cf-Cl | gene_product=ATP-dependent RNA helicase, putative | transcript_product=ATP-dependent RNA helicase, putative | location=CfaC1_30:24817	1	0	2	1	2	2	1	0	2	1	2	2	2	2	1	0	2	1	2	2	79.885	0	7.8439	By MS/MS		By MS/MS	By matching	By MS/MS	By MS/MS	1	0	2.9	1	2.9	3.9	4063400000	0	3666000000	18232000	3688200000	32124000	96748000	0
4600	CFAC1_300025100.1-p1	CFAC1_300025100.1-p1	12	12	12	CFAC1_300025100.1-p1 | transcript=CFAC1_300025100.1 | gene=CFAC1_300025100 | organism=Crithidia_fasciculata_strain_Cf-Cl | gene_product=DNA polymerase kappa, putative | transcript_product=DNA polymerase kappa, putative | location=CfaC1_30:569186-571156(+)	8	6	5	2	3	2	8	6	5	2	3	2	8	3	8	6	5	2	3	2	73.069	0	28.786	By MS/MS	By MS/MS	By MS/MS	By MS/MS	By MS/MS	By MS/MS	17.4	12.7	10.7	4.9	7.6	5.6	374550000	305640000	156090000	77217000	151880000	73474000	9856700	8043200
3989	CFAC1_280051900.1-p1	CFAC1_280051900.1-p1	5	5	5	CFAC1_280051900.1-p1 | transcript=CFAC1_280051900.1 | gene=CFAC1_280051900 | organism=Crithidia_fasciculata_strain_Cf-Cl | gene_product=Esterase PHB depolymerase, putative | transcript_product=Esterase PHB depolymerase, putative | location=CfaC1_28:1355751	3	5	3	2	2	4	3	5	3	2	2	4	5	4	3	5	3	2	2	4	60.912	0	18.524	By MS/MS	By MS/MS	By MS/MS	By MS/MS	By MS/MS	By MS/MS	7.7	11.7	7.7	4.6	5	10.5	222420000	129310000	81206000	31913000	36089000	83693000	8237800	4789200
640	CFAC1_080012900.1-p1	CFAC1_080012900.1-p1	3	3	3	CFAC1_080012900.1-p1 | transcript=CFAC1_080012900.1 | gene=CFAC1_080012900 | organism=Crithidia_fasciculata_strain_Cf-Cl | gene_product=adp/ATP carrier-like protein | transcript_product=adp/ATP carrier-like protein | location=CfaC1_08:280575-281606(+) | pr	1	1	2	1	2	2	1	1	2	1	2	2	2	2	1	1	2	1	2	2	37.721	0.002927	2.2713	By MS/MS	By MS/MS	By MS/MS	By MS/MS	By MS/MS	By matching	2.6	2.6	6.4	3.8	5.5	6.4	44107000	42289000	79453000	12008000	38446000	36975000	3150500	3020600
3476	CFAC1_260050600.1-p1	CFAC1_260050600.1-p1	2	2	2	CFAC1_260050600.1-p1 | transcript=CFAC1_260050600.1 | gene=CFAC1_260050600 | organism=Crithidia_fasciculata_strain_Cf-Cl | gene_product=hypothetical protein, conserved | transcript_product=hypothetical protein, conserved | location=CfaC1_26:1284359-1286749	1	1	2	2	2	2	1	1	2	2	2	2	2	2	1	1	2	2	2	2	84.068	0.0043272	2.032	By MS/MS	By matching	By MS/MS	By MS/MS	By MS/MS	By MS/MS	2.9	2.9	4.5	4.5	4.5	4.5	29554000	22212000	22276000	43242000	19394000	36840000	687300	516550
1035	CFAC1_120018200.1-p1	CFAC1_120018200.1-p1	5	5	5	CFAC1_120018200.1-p1 | transcript=CFAC1_120018200.1 | gene=CFAC1_120018200 | organism=Crithidia_fasciculata_strain_Cf-Cl | gene_product=protein kinase, putative | transcript_product=protein kinase, putative | location=CfaC1_12:384097-385521(+) | protein_le	2	3	3	2	3	3	2	3	3	2	3	3	3	3	2	3	3	2	3	3	53.472	0	4.9423	By MS/MS	By MS/MS	By MS/MS	By MS/MS	By MS/MS	By MS/MS	3.8	6.5	6.5	3.8	7.2	7.4	2531600000	1830100000	2147600000	48834000	66028000	41583000	90414000	65360000
3237	CFAC1_250053500.1-p1	CFAC1_250053500.1-p1	3	3	3	CFAC1_250053500.1-p1 | transcript=CFAC1_250053500.1 | gene=CFAC1_250053500 | organism=Crithidia_fasciculata_strain_Cf-Cl | gene_product=notchless homolog, putative | transcript_product=notchless homolog, putative | location=CfaC1_25:1412856-1414424(-) | pr	3	2	1	2	2	1	3	2	1	2	2	1	3	2	3	2	1	2	2	1	58.788	0	15.943	By MS/MS	By MS/MS	By MS/MS	By MS/MS	By MS/MS	By MS/MS	11.1	6.9	4.2	8.4	8.4	4.2	128480000	49982000	11868000	59802000	58592000	7527700	5353300	2082600
3173	CFAC1_250040300.1-p1	CFAC1_250040300.1-p1	10	10	10	CFAC1_250040300.1-p1 | transcript=CFAC1_250040300.1 | gene=CFAC1_250040300 | organism=Crithidia_fasciculata_strain_Cf-Cl | gene_product=hypothetical protein, conserved | transcript_product=hypothetical protein, conserved | location=CfaC1_25:1038885-1041899	3	2	5	3	5	4	3	2	5	3	5	4	5	5	3	2	5	3	5	4	111.03	0	27.282	By MS/MS	By MS/MS	By MS/MS	By MS/MS	By MS/MS	By MS/MS	3.1	2.4	6.9	3.5	7	5.1	274190000	161720000	46640000	354730000	57353000	445230000	5077600	2994700
675	CFAC1_080022100.1-p1	CFAC1_080022100.1-p1	10	10	10	CFAC1_080022100.1-p1 | transcript=CFAC1_080022100.1 | gene=CFAC1_080022100 | organism=Crithidia_fasciculata_strain_Cf-Cl | gene_product=delta-5 fatty acid desaturase | transcript_product=delta-5 fatty acid desaturase | location=CfaC1_08:613427-614680(+) |	9	7	4	2	3	3	9	7	4	2	3	3	9	3	9	7	4	2	3	3	48.357	0	73.944	By MS/MS	By MS/MS	By MS/MS	By MS/MS	By MS/MS	By MS/MS	24.5	19.9	15.3	7.7	11	11	1294000000	693940000	201350000	81882000	57724000	201250000	64699000	34697000
765	CFAC1_090022200.1-p1	CFAC1_090022200.1-p1	7	7	7	CFAC1_090022200.1-p1 | transcript=CFAC1_090022200.1 | gene=CFAC1_090022200 | organism=Crithidia_fasciculata_strain_Cf-Cl | gene_product=NUC130/3NT domain/SDA1, putative | transcript_product=NUC130/3NT domain/SDA1, putative | location=CfaC1_09:617462-620062	1	4	3	2	3	2	1	4	3	2	3	2	4	3	1	4	3	2	3	2	97.984	0	23.482	By MS/MS	By MS/MS	By MS/MS	By MS/MS	By MS/MS	By MS/MS	0.9	5.3	3.3	2.1	4	2	20719000	108800000	58532000	33733000	46491000	17934000	575520	3022300
103	CFAC1_020011400.1-p1	CFAC1_020011400.1-p1	14	14	14	CFAC1_020011400.1-p1 | transcript=CFAC1_020011400.1 | gene=CFAC1_020011400 | organism=Crithidia_fasciculata_strain_Cf-Cl | gene_product=GTPase, putative | transcript_product=GTPase, putative | location=CfaC1_02:158261-160180(+) | protein_length=639 | seque	9	11	7	5	6	4	9	11	7	5	6	4	11	6	9	11	7	5	6	4	72.584	0	53.475	By MS/MS	By MS/MS	By MS/MS	By MS/MS	By MS/MS	By MS/MS	15.8	20	12.4	7.2	10.5	5.6	399390000	465410000	695620000	172430000	438190000	150130000	11747000	13689000
4771	CFAC1_300065300.1-p1	CFAC1_300065300.1-p1	7	6	6	CFAC1_300065300.1-p1 | transcript=CFAC1_300065300.1 | gene=CFAC1_300065300 | organism=Crithidia_fasciculata_strain_Cf-Cl | gene_product=60S ribosomal protein L32 | transcript_product=60S ribosomal protein L32 | location=CfaC1_30:1728502-1728903(+) | protei	6	7	6	6	6	5	5	6	5	5	5	4	6	5	5	6	5	5	5	4	15.328	0	104.67	By MS/MS	By MS/MS	By MS/MS	By MS/MS	By MS/MS	By MS/MS	42.1	42.1	42.1	42.1	42.1	36.1	5843300000	7811400000	7597500000	3450900000	3879900000	3945500000	834750000	1115900000
2061	CFAC1_200026300.1-p1	CFAC1_200026300.1-p1	6	6	6	CFAC1_200026300.1-p1 | transcript=CFAC1_200026300.1 | gene=CFAC1_200026300 | organism=Crithidia_fasciculata_strain_Cf-Cl | gene_product=hypothetical protein, conserved | transcript_product=hypothetical protein, conserved | location=CfaC1_20:801528-801836(-	3	4	4	2	1	2	3	4	4	2	1	2	4	2	3	4	4	2	1	2	10.846	0	31.396	By MS/MS	By MS/MS	By MS/MS	By MS/MS	By MS/MS	By MS/MS	43.1	53.9	53.9	25.5	16.7	34.3	285260000	421970000	388060000	143950000	82432000	63812000	40752000	60282000
4594	CFAC1_300023800.1-p1	CFAC1_300023800.1-p1	16	16	15	CFAC1_300023800.1-p1 | transcript=CFAC1_300023800.1 | gene=CFAC1_300023800 | organism=Crithidia_fasciculata_strain_Cf-Cl | gene_product=haloacid dehalogenase-like hydrolase-like protein | transcript_product=haloacid dehalogenase-like hydrolase-like protein	10	13	15	9	11	9	10	13	15	9	11	9	15	11	9	12	14	8	10	8	33.061	0	279.86	By MS/MS	By MS/MS	By MS/MS	By MS/MS	By MS/MS	By MS/MS	54.5	54.8	51.8	54.2	57.9	54.2	2862200000	2995300000	7462800000	1504600000	2002500000	2172100000	220170000	230410000
3015	CFAC1_250008900.1-p1	CFAC1_250008900.1-p1	7	7	7	CFAC1_250008900.1-p1 | transcript=CFAC1_250008900.1 | gene=CFAC1_250008900 | organism=Crithidia_fasciculata_strain_Cf-Cl | gene_product=dolicholphosphate-mannose synthase | transcript_product=dolicholphosphate-mannose synthase | location=CfaC1_25:82308-830	3	2	5	4	6	4	3	2	5	4	6	4	5	6	3	2	5	4	6	4	29.179	0	55.759	By MS/MS	By MS/MS	By MS/MS	By MS/MS	By MS/MS	By MS/MS	17.2	14.5	28.6	22.5	32.8	21.4	324080000	194250000	293980000	292500000	518590000	159980000	20255000	12140000
1315	CFAC1_150009100.1-p1	CFAC1_150009100.1-p1	2	2	2	CFAC1_150009100.1-p1 | transcript=CFAC1_150009100.1 | gene=CFAC1_150009100 | organism=Crithidia_fasciculata_strain_Cf-Cl | gene_product=terbinafine resistance locus protein (yip1) | transcript_product=terbinafine resistance locus protein (yip1) | location=	2	1	2	2	2	1	2	1	2	2	2	1	2	2	2	1	2	2	2	1	21.28	0	55.904	By MS/MS	By MS/MS	By MS/MS	By MS/MS	By MS/MS	By MS/MS	20.7	13.8	20.7	20.7	20.7	13.8	97785000	61684000	70341000	81349000	49250000	20751000	19557000	12337000
4622	CFAC1_300030800.1-p1	CFAC1_300030800.1-p1	12	12	12	CFAC1_300030800.1-p1 | transcript=CFAC1_300030800.1 | gene=CFAC1_300030800 | organism=Crithidia_fasciculata_strain_Cf-Cl | gene_product=AARP2CN (NUC121) domain/Protein of unknown function (DUF663), putative | transcript_product=AARP2CN (NUC121) domain/Prot	5	5	7	5	6	2	5	5	7	5	6	2	7	6	5	5	7	5	6	2	139.43	0	24.058	By MS/MS	By MS/MS	By MS/MS	By MS/MS	By MS/MS	By MS/MS	4	5	7	5.1	6.2	1.7	275730000	190510000	229950000	160790000	118830000	46464000	4673300	3229000
1693	CFAC1_180013800.1-p1	CFAC1_180013800.1-p1	11	11	11	CFAC1_180013800.1-p1 | transcript=CFAC1_180013800.1 | gene=CFAC1_180013800 | organism=Crithidia_fasciculata_strain_Cf-Cl | gene_product=rRNA biogenesis protein-like protein | transcript_product=rRNA biogenesis protein-like protein | location=CfaC1_18:23632	6	6	8	4	5	3	6	6	8	4	5	3	8	5	6	6	8	4	5	3	78.595	0	22.761	By MS/MS	By MS/MS	By MS/MS	By MS/MS	By MS/MS	By MS/MS	9.2	9.2	11.6	5.9	7.6	3.2	194630000	316290000	345970000	111540000	253940000	154640000	6278500	10203000
707	CFAC1_090012000.1-p1	CFAC1_090012000.1-p1	3	3	3	CFAC1_090012000.1-p1 | transcript=CFAC1_090012000.1 | gene=CFAC1_090012000 | organism=Crithidia_fasciculata_strain_Cf-Cl | gene_product=hypothetical protein, conserved | transcript_product=hypothetical protein, conserved | location=CfaC1_09:271568-272404(-	1	3	1	1	1	1	1	3	1	1	1	1	3	1	1	3	1	1	1	1	30.008	0	17.42	By MS/MS	By MS/MS	By MS/MS	By matching	By matching	By matching	5	18.3	7.2	7.2	7.2	7.2	0	84735000	6921800	5326200	1092200	3949000	0	5649000
4946	CFAC1_300097600.1-p1	CFAC1_300097600.1-p1	5	5	5	CFAC1_300097600.1-p1 | transcript=CFAC1_300097600.1 | gene=CFAC1_300097600 | organism=Crithidia_fasciculata_strain_Cf-Cl | gene_product=hypothetical protein, conserved | transcript_product=hypothetical protein, conserved | location=CfaC1_30:2691864-2692727	2	3	5	3	4	3	2	3	5	3	4	3	5	4	2	3	5	3	4	3	32.783	0	17.967	By MS/MS	By MS/MS	By MS/MS	By MS/MS	By MS/MS	By MS/MS	13.2	22.3	30.7	17.1	26.8	19.5	67449000	86257000	74067000	53801000	66972000	23278000	4817800	6161200
2881	CFAC1_240027800.1-p1	CFAC1_240027800.1-p1	7	7	7	CFAC1_240027800.1-p1 | transcript=CFAC1_240027800.1 | gene=CFAC1_240027800 | organism=Crithidia_fasciculata_strain_Cf-Cl | gene_product=hypothetical protein, conserved | transcript_product=hypothetical protein, conserved | location=CfaC1_24:735110-735904(+	5	6	4	4	3	2	5	6	4	4	3	2	6	4	5	6	4	4	3	2	30.92	0	19.678	By MS/MS	By MS/MS	By MS/MS	By MS/MS	By MS/MS	By MS/MS	20.5	25	15.2	20.1	15.2	9.5	232070000	221610000	93568000	119700000	57336000	56143000	17852000	17047000
973	CFAC1_110028300.1-p1	CFAC1_110028300.1-p1	4	4	4	CFAC1_110028300.1-p1 | transcript=CFAC1_110028300.1 | gene=CFAC1_110028300 | organism=Crithidia_fasciculata_strain_Cf-Cl | gene_product=mitochondrial pyruvate carrier protein 2, putative | transcript_product=mitochondrial pyruvate carrier protein 2, putati	4	4	4	3	3	3	4	4	4	3	3	3	4	3	4	4	4	3	3	3	15.187	0	20.553	By MS/MS	By MS/MS	By MS/MS	By MS/MS	By MS/MS	By MS/MS	49.6	49.6	49.6	29.8	29.8	29.8	348130000	252220000	405790000	177550000	175820000	352640000	58022000	42036000
709	CFAC1_090012400.1-p1	CFAC1_090012400.1-p1	5	5	5	CFAC1_090012400.1-p1 | transcript=CFAC1_090012400.1 | gene=CFAC1_090012400 | organism=Crithidia_fasciculata_strain_Cf-Cl | gene_product=P-type ATPase, putative | transcript_product=P-type ATPase, putative | location=CfaC1_09:285823-289161(-) | protein_leng	1	3	4	3	1	1	1	3	4	3	1	1	4	3	1	3	4	3	1	1	118.7	0	53.378	By MS/MS	By MS/MS	By MS/MS	By MS/MS	By matching	By matching	2.2	5.6	8.9	6	2.7	2.2	59753000	53747000	106630000	47669000	10091000	23973000	1327800	1194400
3903	CFAC1_280049500.1-p1;CFAC1_280036100.1-p1	CFAC1_280049500.1-p1;CFAC1_280036100.1-p1	5;5	5;5	5;5	CFAC1_280049500.1-p1 | transcript=CFAC1_280049500.1 | gene=CFAC1_280049500 | organism=Crithidia_fasciculata_strain_Cf-Cl | gene_product=60S ribosomal protein L22, putative | transcript_product=60S ribosomal protein L22, putative | location=CfaC1_28:1283025	3	5	5	3	5	3	3	5	5	3	5	3	5	5	3	5	5	3	5	3	15.168	0	198.85	By MS/MS	By MS/MS	By MS/MS	By MS/MS	By MS/MS	By MS/MS	39.5	54.3	54.3	39.5	54.3	39.5	1741900000	2308900000	1538000000	590640000	1461300000	754340000	580620000	769620000
316	CFAC1_040019600.1-p1	CFAC1_040019600.1-p1	2	2	2	CFAC1_040019600.1-p1 | transcript=CFAC1_040019600.1 | gene=CFAC1_040019600 | organism=Crithidia_fasciculata_strain_Cf-Cl | gene_product=hypothetical protein, conserved | transcript_product=hypothetical protein, conserved | location=CfaC1_04:512971-513504(-	2	2	1	2	2	2	2	2	1	2	2	2	2	2	2	2	1	2	2	2	19.048	0	17.903	By MS/MS	By MS/MS	By MS/MS	By MS/MS	By MS/MS	By MS/MS	9.6	9.6	4	9.6	9.6	9.6	966780000	561460000	311580000	448640000	389990000	890180000	161130000	93576000
389	CFAC1_050017900.1-p1	CFAC1_050017900.1-p1	9	9	9	CFAC1_050017900.1-p1 | transcript=CFAC1_050017900.1 | gene=CFAC1_050017900 | organism=Crithidia_fasciculata_strain_Cf-Cl | gene_product=translation-associated element 2, putative | transcript_product=translation-associated element 2, putative | location=Cf	3	3	3	5	5	4	3	3	3	5	5	4	3	5	3	3	3	5	5	4	131.53	0	17.741	By MS/MS	By MS/MS	By MS/MS	By MS/MS	By MS/MS	By MS/MS	5.2	5	2.5	7.2	4.6	6.2	104070000	32249000	88148000	195300000	149490000	102660000	2262300	701060
2762	CFAC1_230050400.1-p1	CFAC1_230050400.1-p1	4	4	4	CFAC1_230050400.1-p1 | transcript=CFAC1_230050400.1 | gene=CFAC1_230050400 | organism=Crithidia_fasciculata_strain_Cf-Cl | gene_product=hypothetical protein | transcript_product=hypothetical protein | location=CfaC1_23:1335892-1336935(+) | protein_length=3	3	3	4	3	2	4	3	3	4	3	2	4	4	4	3	3	4	3	2	4	36.845	0	18.607	By MS/MS	By MS/MS	By MS/MS	By MS/MS	By MS/MS	By MS/MS	45.2	45.2	47	47	45	47	2380400000	1387100000	2052000000	945040000	964840000	1594400000	85014000	49538000
1273	CFAC1_140022400.1-p1	CFAC1_140022400.1-p1	16	16	10	CFAC1_140022400.1-p1 | transcript=CFAC1_140022400.1 | gene=CFAC1_140022400 | organism=Crithidia_fasciculata_strain_Cf-Cl | gene_product=Mitochondrial carrier protein, putative | transcript_product=Mitochondrial carrier protein, putative | location=CfaC1_14	15	16	15	7	7	4	15	16	15	7	7	4	16	7	9	10	9	1	1	0	34.445	0	139.45	By MS/MS	By MS/MS	By MS/MS	By MS/MS	By MS/MS	By MS/MS	52.6	52.9	52.9	22.3	23.8	17	11215000000	10557000000	8705800000	3819900000	3078300000	1445600000	659730000	621000000
4416	CFAC1_290060500.1-p1	CFAC1_290060500.1-p1	3	3	3	CFAC1_290060500.1-p1 | transcript=CFAC1_290060500.1 | gene=CFAC1_290060500 | organism=Crithidia_fasciculata_strain_Cf-Cl | gene_product=hypothetical protein, conserved | transcript_product=hypothetical protein, conserved | location=CfaC1_29:1736213-1737331	3	3	2	1	2	2	3	3	2	1	2	2	3	2	3	3	2	1	2	2	39.93	0	14.13	By MS/MS	By MS/MS	By MS/MS	By MS/MS	By MS/MS	By MS/MS	13.7	13.7	8.6	6.5	8.6	11.6	178540000	164350000	50656000	18064000	79223000	86919000	9396700	8650100
458	CFAC1_060009200.1-p1	CFAC1_060009200.1-p1	2	2	2	CFAC1_060009200.1-p1 | transcript=CFAC1_060009200.1 | gene=CFAC1_060009200 | organism=Crithidia_fasciculata_strain_Cf-Cl | gene_product=GPR1/FUN34/yaaH family, putative | transcript_product=GPR1/FUN34/yaaH family, putative | location=CfaC1_06:118882-119790	1	2	1	1	1	1	1	2	1	1	1	1	2	1	1	2	1	1	1	1	33.202	0.00065189	2.9486	By MS/MS	By MS/MS	By MS/MS	By MS/MS	By MS/MS	By MS/MS	3	7	3	3	3	3	122280000	317070000	113270000	37712000	65220000	100670000	15286000	39634000
1173	CFAC1_130027500.1-p1	CFAC1_130027500.1-p1	4	4	4	CFAC1_130027500.1-p1 | transcript=CFAC1_130027500.1 | gene=CFAC1_130027500 | organism=Crithidia_fasciculata_strain_Cf-Cl | gene_product=SET domain containing protein, putative | transcript_product=SET domain containing protein, putative | location=CfaC1_13	2	3	1	2	2	2	2	3	1	2	2	2	3	2	2	3	1	2	2	2	43.954	0	26.119	By MS/MS	By MS/MS	By MS/MS	By MS/MS	By MS/MS	By MS/MS	10.1	14	4.2	8.1	8.1	8.1	81990000	127450000	52240000	48974000	82739000	45795000	5124400	7965400
3629	CFAC1_270027900.1-p1;CFAC1_270028400.1-p1;CFAC1_270028800.1-p1	CFAC1_270027900.1-p1	8;1;1	7;1;1	3;1;1	CFAC1_270027900.1-p1 | transcript=CFAC1_270027900.1 | gene=CFAC1_270027900 | organism=Crithidia_fasciculata_strain_Cf-Cl | gene_product=ABC transporter transmembrane region/ABC transporter, putative | transcript_product=ABC transporter transmembrane region	2	4	8	4	5	2	2	4	7	4	5	2	7	5	0	2	3	1	1	0	160.37	0	20.66	By MS/MS	By MS/MS	By MS/MS	By MS/MS	By MS/MS	By matching	2.1	4.3	6.8	3.7	4.5	1.5	58837000	149540000	411510000	223470000	343580000	34470000	933920	2373600
3139	CFAC1_250032800.1-p1	CFAC1_250032800.1-p1	12	12	12	CFAC1_250032800.1-p1 | transcript=CFAC1_250032800.1 | gene=CFAC1_250032800 | organism=Crithidia_fasciculata_strain_Cf-Cl | gene_product=NOL1/NOP2/sun family, putative | transcript_product=NOL1/NOP2/sun family, putative | location=CfaC1_25:804917-807214(+)	4	6	8	5	8	6	4	6	8	5	8	6	8	8	4	6	8	5	8	6	83.813	0	134.27	By MS/MS	By MS/MS	By MS/MS	By MS/MS	By MS/MS	By MS/MS	8	13.6	17	12.8	19	13.6	106390000	104450000	212600000	142490000	144030000	140900000	2955200	2901400
519	CFAC1_060022200.1-p1	CFAC1_060022200.1-p1	9	9	9	CFAC1_060022200.1-p1 | transcript=CFAC1_060022200.1 | gene=CFAC1_060022200 | organism=Crithidia_fasciculata_strain_Cf-Cl | gene_product=Eukaryotic translation initiation factor 4 gamma type 1, putative | transcript_product=Eukaryotic translation initiation	4	3	6	3	3	5	4	3	6	3	3	5	6	5	4	3	6	3	3	5	111.05	0	21.444	By MS/MS	By MS/MS	By MS/MS	By MS/MS	By MS/MS	By MS/MS	5.2	3.8	7.7	2.8	4.5	5.3	72210000	130620000	210310000	33264000	19362000	154540000	1473700	2665800
1128	CFAC1_130017300.1-p1;CFAC1_130017200.1-p1	CFAC1_130017300.1-p1;CFAC1_130017200.1-p1	5;5	5;5	5;5	CFAC1_130017300.1-p1 | transcript=CFAC1_130017300.1 | gene=CFAC1_130017300 | organism=Crithidia_fasciculata_strain_Cf-Cl | gene_product=40S ribosomal protein S23, putative | transcript_product=40S ribosomal protein S23, putative | location=CfaC1_13:396706-	4	4	5	4	3	5	4	4	5	4	3	5	5	5	4	4	5	4	3	5	15.845	0	105.65	By MS/MS	By MS/MS	By MS/MS	By MS/MS	By MS/MS	By MS/MS	43.4	43.4	49	43.4	35.7	49	5040100000	5715400000	4286200000	2184900000	2438900000	7419800000	720010000	816490000
823	CFAC1_100018700.1-p1	CFAC1_100018700.1-p1	4	4	4	CFAC1_100018700.1-p1 | transcript=CFAC1_100018700.1 | gene=CFAC1_100018700 | organism=Crithidia_fasciculata_strain_Cf-Cl | gene_product=hypothetical protein, conserved | transcript_product=hypothetical protein, conserved | location=CfaC1_10:390262-390837(+	1	1	1	3	1	2	1	1	1	3	1	2	1	3	1	1	1	3	1	2	21.437	0	17.128	By MS/MS	By MS/MS	By MS/MS	By MS/MS	By matching	By MS/MS	8.9	8.9	8.9	19.4	8.9	14.7	60533000	85650000	73523000	82854000	21348000	46667000	7566700	10706000
4617	CFAC1_300030000.1-p1	CFAC1_300030000.1-p1	2	2	2	CFAC1_300030000.1-p1 | transcript=CFAC1_300030000.1 | gene=CFAC1_300030000 | organism=Crithidia_fasciculata_strain_Cf-Cl | gene_product=hypothetical protein, conserved | transcript_product=hypothetical protein, conserved | location=CfaC1_30:709357-714081(-	1	1	1	1	1	2	1	1	1	1	1	2	1	2	1	1	1	1	1	2	165.96	0.00023164	4.2589	By MS/MS	By MS/MS	By MS/MS	By MS/MS	By matching	By MS/MS	1.2	1.2	1.2	1.6	1.6	2.8	43701000	43618000	34544000	4798800	2621300	6438200	526510	525520
499	CFAC1_060018400.1-p1;CFAC1_060018300.1-p1	CFAC1_060018400.1-p1;CFAC1_060018300.1-p1	3;3	2;2	2;2	CFAC1_060018400.1-p1 | transcript=CFAC1_060018400.1 | gene=CFAC1_060018400 | organism=Crithidia_fasciculata_strain_Cf-Cl | gene_product=60S acidic ribosomal protein, putative | transcript_product=60S acidic ribosomal protein, putative | location=CfaC1_06:4	3	3	3	3	2	3	2	2	2	2	1	2	2	2	2	2	2	2	1	2	10.398	0	46.02	By MS/MS	By MS/MS	By MS/MS	By MS/MS	By MS/MS	By MS/MS	38.9	38.9	38.9	38.9	38	38.9	131140000	131040000	82237000	73807000	20794000	50807000	65569000	65519000
1613	CFAC1_170025000.1-p1;CFAC1_170024900.1-p1	CFAC1_170025000.1-p1;CFAC1_170024900.1-p1	6;6	6;6	6;6	CFAC1_170025000.1-p1 | transcript=CFAC1_170025000.1 | gene=CFAC1_170025000 | organism=Crithidia_fasciculata_strain_Cf-Cl | gene_product=GIPL galf transferase, putative | transcript_product=GIPL galf transferase, putative | location=CfaC1_17:621653-623374(-	2	3	3	5	3	5	2	3	3	5	3	5	3	5	2	3	3	5	3	5	64.092	0	16.244	By MS/MS	By MS/MS	By MS/MS	By MS/MS	By MS/MS	By MS/MS	4.9	7	7	12.4	8.9	9.8	51519000	37208000	53489000	159520000	34187000	102310000	1717300	1240300
1415	CFAC1_150032800.1-p1	CFAC1_150032800.1-p1	7	7	7	CFAC1_150032800.1-p1 | transcript=CFAC1_150032800.1 | gene=CFAC1_150032800 | organism=Crithidia_fasciculata_strain_Cf-Cl | gene_product=HAT (Half-A-TPR) repeats, putative | transcript_product=HAT (Half-A-TPR) repeats, putative | location=CfaC1_15:795711-79	5	6	5	4	5	3	5	6	5	4	5	3	6	5	5	6	5	4	5	3	87.16	0	12.414	By MS/MS	By MS/MS	By MS/MS	By MS/MS	By MS/MS	By MS/MS	7.5	10.3	7.5	7.1	9.1	5.1	124380000	101020000	465380000	51033000	82021000	25476000	2826800	2296000
1741	CFAC1_180025200.1-p1	CFAC1_180025200.1-p1	12	12	12	CFAC1_180025200.1-p1 | transcript=CFAC1_180025200.1 | gene=CFAC1_180025200 | organism=Crithidia_fasciculata_strain_Cf-Cl | gene_product=C2 domain/Ankyrin repeats (3 copies), putative | transcript_product=C2 domain/Ankyrin repeats (3 copies), putative | loc	6	2	7	6	5	6	6	2	7	6	5	6	7	6	6	2	7	6	5	6	72.528	0	47.945	By MS/MS	By MS/MS	By MS/MS	By MS/MS	By MS/MS	By MS/MS	17.3	6.5	18.7	14.9	17.3	15.3	371660000	117440000	241790000	259990000	161210000	222360000	15486000	4893400
527	CFAC1_070005600.1-p1	CFAC1_070005600.1-p1	4	4	4	CFAC1_070005600.1-p1 | transcript=CFAC1_070005600.1 | gene=CFAC1_070005600 | organism=Crithidia_fasciculata_strain_Cf-Cl | gene_product=hypothetical protein, conserved | transcript_product=hypothetical protein, conserved | location=CfaC1_07:23144-25372(+)	2	2	1	2	2	2	2	2	1	2	2	2	2	2	2	2	1	2	2	2	79.061	0	14.229	By MS/MS	By MS/MS	By matching	By MS/MS	By MS/MS	By MS/MS	4.3	3.8	2.2	3.9	3.9	4.9	83944000	75524000	54739000	29940000	17911000	8591300	3228600	2904800
787	CFAC1_100010700.1-p1	CFAC1_100010700.1-p1	3	3	3	CFAC1_100010700.1-p1 | transcript=CFAC1_100010700.1 | gene=CFAC1_100010700 | organism=Crithidia_fasciculata_strain_Cf-Cl | gene_product=unspecified product | transcript_product=unspecified product | location=CfaC1_10:137168-139084(+) | protein_length=638 |	1	1	3	1	2	1	1	1	3	1	2	1	3	2	1	1	3	1	2	1	67.896	0	19.489	By MS/MS	By MS/MS	By MS/MS	By MS/MS	By MS/MS	By MS/MS	4.2	4.2	8.6	4.2	6.1	4.2	115350000	54396000	105950000	63210000	85529000	23469000	6070800	2862900
821	CFAC1_100018400.1-p1	CFAC1_100018400.1-p1	6	6	6	CFAC1_100018400.1-p1 | transcript=CFAC1_100018400.1 | gene=CFAC1_100018400 | organism=Crithidia_fasciculata_strain_Cf-Cl | gene_product=hypothetical protein, conserved | transcript_product=hypothetical protein, conserved | location=CfaC1_10:376608-378671(+	2	2	5	4	4	3	2	2	5	4	4	3	5	4	2	2	5	4	4	3	65.479	0	48.953	By MS/MS	By MS/MS	By MS/MS	By MS/MS	By MS/MS	By MS/MS	5.4	7.3	13.8	11.2	12.5	8.4	79712000	64410000	127660000	130030000	190290000	161070000	4195400	3390000
4943	CFAC1_300097200.1-p1	CFAC1_300097200.1-p1	2	2	2	CFAC1_300097200.1-p1 | transcript=CFAC1_300097200.1 | gene=CFAC1_300097200 | organism=Crithidia_fasciculata_strain_Cf-Cl | gene_product=hypothetical protein, conserved | transcript_product=hypothetical protein, conserved | location=CfaC1_30:2684231-2684647	2	2	1	1	2	0	2	2	1	1	2	0	2	2	2	2	1	1	2	0	14.543	0	12.387	By MS/MS	By MS/MS	By MS/MS	By matching	By MS/MS		31.2	31.2	11.6	11.6	31.2	0	25358000	14913000	1566600	9410000	10802000	0	8452500	4970900
4501	CFAC1_300006800.1-p1	CFAC1_300006800.1-p1	5	5	5	CFAC1_300006800.1-p1 | transcript=CFAC1_300006800.1 | gene=CFAC1_300006800 | organism=Crithidia_fasciculata_strain_Cf-Cl | gene_product=proteasome beta 3 subunit, putative | transcript_product=proteasome beta 3 subunit, putative | location=CfaC1_30:46181-4	4	4	3	3	4	3	4	4	3	3	4	3	4	4	4	4	3	3	4	3	22.568	0	43.638	By MS/MS	By MS/MS	By MS/MS	By MS/MS	By MS/MS	By MS/MS	26.8	28.3	20.5	22	28.3	22	406500000	201300000	78975000	188480000	224870000	181020000	45166000	22367000
4950	CFAC1_300098500.1-p1	CFAC1_300098500.1-p1	4	4	4	CFAC1_300098500.1-p1 | transcript=CFAC1_300098500.1 | gene=CFAC1_300098500 | organism=Crithidia_fasciculata_strain_Cf-Cl | gene_product=MCAK-like kinesin, putative | transcript_product=MCAK-like kinesin, putative | location=CfaC1_30:2710040-2711482(+) | pr	3	1	2	2	2	3	3	1	2	2	2	3	3	3	3	1	2	2	2	3	53.24	0	18.672	By MS/MS	By matching	By MS/MS	By MS/MS	By MS/MS	By MS/MS	7.3	2.9	5.6	5.6	4.6	7.3	234300000	74532000	58354000	77217000	67475000	124650000	9011700	2866600
3789	CFAC1_280010400.1-p1	CFAC1_280010400.1-p1	7	7	6	CFAC1_280010400.1-p1 | transcript=CFAC1_280010400.1 | gene=CFAC1_280010400 | organism=Crithidia_fasciculata_strain_Cf-Cl | gene_product=unspecified product | transcript_product=unspecified product | location=CfaC1_28:137902-139719(-) | protein_length=605 |	3	4	5	1	3	2	3	4	5	1	3	2	5	3	2	3	4	1	2	2	64.017	0	39.99	By MS/MS	By MS/MS	By MS/MS	By matching	By MS/MS	By MS/MS	4.6	11.6	10.6	1.3	6	4.1	284990000	521570000	1422900000	306070000	792270000	505480000	23749000	43464000
3135	CFAC1_250032400.1-p1	CFAC1_250032400.1-p1	18	18	17	CFAC1_250032400.1-p1 | transcript=CFAC1_250032400.1 | gene=CFAC1_250032400 | organism=Crithidia_fasciculata_strain_Cf-Cl | gene_product=DEAD box RNA helicase, putative | transcript_product=DEAD box RNA helicase, putative | location=CfaC1_25:795568-797319(+	10	13	14	9	7	9	10	13	14	9	7	9	14	9	9	12	13	8	7	9	64.103	0	45.161	By MS/MS	By MS/MS	By MS/MS	By MS/MS	By MS/MS	By MS/MS	21.1	29	28.5	18.4	13.9	19	372820000	803890000	756200000	369580000	345980000	420670000	10076000	21727000
2802	CFAC1_240011300.1-p1;CFAC1_240011000.1-p1	CFAC1_240011300.1-p1;CFAC1_240011000.1-p1	9;9	9;9	9;9	CFAC1_240011300.1-p1 | transcript=CFAC1_240011300.1 | gene=CFAC1_240011300 | organism=Crithidia_fasciculata_strain_Cf-Cl | gene_product=40S ribosomal protein S15, putative | transcript_product=40S ribosomal protein S15, putative | location=CfaC1_24:191609-	7	8	9	7	6	6	7	8	9	7	6	6	9	7	7	8	9	7	6	6	17.415	0	68.878	By MS/MS	By MS/MS	By MS/MS	By MS/MS	By MS/MS	By MS/MS	59.2	63.2	63.2	59.2	59.2	53.9	8351500000	11237000000	8022500000	5757200000	9361000000	7663500000	1670300000	2247400000
4148	CFAC1_290007700.1-p1	CFAC1_290007700.1-p1	3	3	3	CFAC1_290007700.1-p1 | transcript=CFAC1_290007700.1 | gene=CFAC1_290007700 | organism=Crithidia_fasciculata_strain_Cf-Cl | gene_product=silent information regulator 2, putative | transcript_product=silent information regulator 2, putative | location=CfaC1_	2	2	1	1	2	2	2	2	1	1	2	2	2	2	2	2	1	1	2	2	39.343	0	13.509	By MS/MS	By MS/MS	By MS/MS	By matching	By MS/MS	By MS/MS	7.4	7.4	4.4	4.4	9	9	39582000	27578000	9230300	8841200	13420000	10046000	2328400	1622300
895	CFAC1_110011900.1-p1	CFAC1_110011900.1-p1	6	6	6	CFAC1_110011900.1-p1 | transcript=CFAC1_110011900.1 | gene=CFAC1_110011900 | organism=Crithidia_fasciculata_strain_Cf-Cl | gene_product=hypothetical protein, conserved | transcript_product=hypothetical protein, conserved | location=CfaC1_11:179814-180746(+	4	3	3	2	1	5	4	3	3	2	1	5	4	5	4	3	3	2	1	5	34.65	0	37.862	By MS/MS	By MS/MS	By MS/MS	By MS/MS	By MS/MS	By MS/MS	24.5	16.5	16.5	10.6	4.2	23.9	144390000	428550000	347720000	28895000	304350000	245210000	8493800	25209000
439	CFAC1_060006300.1-p1	CFAC1_060006300.1-p1	3	3	3	CFAC1_060006300.1-p1 | transcript=CFAC1_060006300.1 | gene=CFAC1_060006300 | organism=Crithidia_fasciculata_strain_Cf-Cl | gene_product=Met-10+ like-protein, putative | transcript_product=Met-10+ like-protein, putative | location=CfaC1_06:24876-26096(+) |	2	2	2	1	3	1	2	2	2	1	3	1	2	3	2	2	2	1	3	1	44.791	0	8.9552	By MS/MS	By MS/MS	By MS/MS	By MS/MS	By MS/MS	By MS/MS	6.9	7.9	7.9	3.7	11.1	3.7	27495000	33099000	30699000	2507100	26611000	2465800	1447100	1742000
211	CFAC1_030016200.1-p1	CFAC1_030016200.1-p1	3	3	3	CFAC1_030016200.1-p1 | transcript=CFAC1_030016200.1 | gene=CFAC1_030016200 | organism=Crithidia_fasciculata_strain_Cf-Cl | gene_product=Axonemal dynein light chain, putative | transcript_product=Axonemal dynein light chain, putative | location=CfaC1_03:382	2	1	1	3	2	1	2	1	1	3	2	1	2	3	2	1	1	3	2	1	81.541	0.00023332	4.3988	By MS/MS	By matching	By MS/MS	By matching	By MS/MS	By MS/MS	2.4	1.2	1.2	4.3	3.1	1.2	1200600000	848910000	1379500000	269490000	27156000	22451000	30785000	21767000
2423	CFAC1_220026900.1-p1	CFAC1_220026900.1-p1	2	2	2	CFAC1_220026900.1-p1 | transcript=CFAC1_220026900.1 | gene=CFAC1_220026900 | organism=Crithidia_fasciculata_strain_Cf-Cl | gene_product=Trm112p-like protein, putative | transcript_product=Trm112p-like protein, putative | location=CfaC1_22:647438-647821(+)	2	1	2	2	2	1	2	1	2	2	2	1	2	2	2	1	2	2	2	1	14.17	0	24.965	By MS/MS	By MS/MS	By MS/MS	By MS/MS	By MS/MS	By MS/MS	40.9	13.4	40.9	40.9	40.9	13.4	83024000	64309000	59364000	101150000	54882000	13071000	20756000	16077000
4137	CFAC1_290005700.1-p1	CFAC1_290005700.1-p1	8	8	8	CFAC1_290005700.1-p1 | transcript=CFAC1_290005700.1 | gene=CFAC1_290005700 | organism=Crithidia_fasciculata_strain_Cf-Cl | gene_product=brix domain containing-like protein | transcript_product=brix domain containing-like protein | location=CfaC1_29:19749-2	4	6	6	3	5	4	4	6	6	3	5	4	6	5	4	6	6	3	5	4	40.264	0	62.362	By MS/MS	By MS/MS	By MS/MS	By MS/MS	By MS/MS	By MS/MS	12.7	24	26.4	10.7	22.6	17.1	225420000	415900000	588460000	99256000	208180000	154450000	9801100	18083000
4186	CFAC1_290014400.1-p1	CFAC1_290014400.1-p1	24	24	24	CFAC1_290014400.1-p1 | transcript=CFAC1_290014400.1 | gene=CFAC1_290014400 | organism=Crithidia_fasciculata_strain_Cf-Cl | gene_product=aspartate--ammonia ligase, putative | transcript_product=aspartate--ammonia ligase, putative | location=CfaC1_29:235464-	21	23	22	16	18	17	21	23	22	16	18	17	23	18	21	23	22	16	18	17	39.842	0	323.31	By MS/MS	By MS/MS	By MS/MS	By MS/MS	By MS/MS	By MS/MS	77.1	68.6	79	56.7	60.6	58.6	17711000000	19267000000	17174000000	7661800000	9312400000	9841900000	983970000	1070400000
4244	CFAC1_290028200.1-p1	CFAC1_290028200.1-p1	14	14	14	CFAC1_290028200.1-p1 | transcript=CFAC1_290028200.1 | gene=CFAC1_290028200 | organism=Crithidia_fasciculata_strain_Cf-Cl | gene_product=ascorbate peroxidase | transcript_product=ascorbate peroxidase | location=CfaC1_29:681105-682085(+) | protein_length=326	12	12	11	12	12	11	12	12	11	12	12	11	12	12	12	12	11	12	12	11	36.076	0	99.456	By MS/MS	By MS/MS	By MS/MS	By MS/MS	By MS/MS	By MS/MS	37.1	37.1	30.7	36.5	34	32.8	3427000000	3320100000	2553800000	1461400000	2020200000	1977900000	263610000	255390000
1782	CFAC1_190008300.1-p1	CFAC1_190008300.1-p1	4	4	4	CFAC1_190008300.1-p1 | transcript=CFAC1_190008300.1 | gene=CFAC1_190008300 | organism=Crithidia_fasciculata_strain_Cf-Cl | gene_product=dynein light chain, flagellar outer arm, putative | transcript_product=dynein light chain, flagellar outer arm, putative	3	4	4	3	4	3	3	4	4	3	4	3	4	4	3	4	4	3	4	3	10.587	0	38.877	By MS/MS	By MS/MS	By MS/MS	By MS/MS	By MS/MS	By MS/MS	44	49.5	49.5	44	49.5	44	340330000	1281800000	1215900000	913710000	1458100000	211100000	68067000	256360000
3421	CFAC1_260036600.1-p1	CFAC1_260036600.1-p1	9	9	9	CFAC1_260036600.1-p1 | transcript=CFAC1_260036600.1 | gene=CFAC1_260036600 | organism=Crithidia_fasciculata_strain_Cf-Cl | gene_product=hypothetical protein, conserved | transcript_product=hypothetical protein, conserved | location=CfaC1_26:868487-869611(+	4	4	8	7	7	5	4	4	8	7	7	5	8	7	4	4	8	7	7	5	40.633	0	39.924	By MS/MS	By MS/MS	By MS/MS	By MS/MS	By MS/MS	By MS/MS	16.3	16.3	26.5	21.9	24.6	15.8	356030000	340470000	628410000	373280000	410490000	228060000	19780000	18915000
2370	CFAC1_220017700.1-p1	CFAC1_220017700.1-p1	4	4	4	CFAC1_220017700.1-p1 | transcript=CFAC1_220017700.1 | gene=CFAC1_220017700 | organism=Crithidia_fasciculata_strain_Cf-Cl | gene_product=hypothetical protein, conserved | transcript_product=hypothetical protein, conserved | location=CfaC1_22:347533-348564(+	3	2	2	3	2	3	3	2	2	3	2	3	3	3	3	2	2	3	2	3	35.581	0	108.04	By MS/MS	By MS/MS	By MS/MS	By MS/MS	By MS/MS	By MS/MS	15.2	12.8	12.8	15.2	9.6	17.8	277580000	187470000	142800000	126110000	94059000	55065000	34697000	23434000
1505	CFAC1_160027800.1-p1	CFAC1_160027800.1-p1	4	4	4	CFAC1_160027800.1-p1 | transcript=CFAC1_160027800.1 | gene=CFAC1_160027800 | organism=Crithidia_fasciculata_strain_Cf-Cl | gene_product=BTB/POZ domain containing protein, putative | transcript_product=BTB/POZ domain containing protein, putative | location=	3	2	1	2	2	2	3	2	1	2	2	2	3	2	3	2	1	2	2	2	74.578	0	14.095	By MS/MS	By MS/MS	By MS/MS	By MS/MS	By MS/MS	By MS/MS	5.7	4.7	2.7	4.4	4.4	4.7	57804000	44125000	17051000	39204000	41447000	53830000	1700100	1297800
577	CFAC1_070016700.1-p1;CFAC1_070016500.1-p1	CFAC1_070016700.1-p1;CFAC1_070016500.1-p1	64;64	64;64	64;64	CFAC1_070016700.1-p1 | transcript=CFAC1_070016700.1 | gene=CFAC1_070016700 | organism=Crithidia_fasciculata_strain_Cf-Cl | gene_product=pyruvate phosphate dikinase, putative | transcript_product=pyruvate phosphate dikinase, putative | location=CfaC1_07:442	55	61	61	50	57	53	55	61	61	50	57	53	61	57	55	61	61	50	57	53	100.68	0	323.31	By MS/MS	By MS/MS	By MS/MS	By MS/MS	By MS/MS	By MS/MS	70	75.6	74.7	64.9	69.6	69.4	179710000000	168810000000	179660000000	103910000000	114530000000	97577000000	3456000000	3246300000
1798	CFAC1_190010700.1-p1	CFAC1_190010700.1-p1	20	20	20	CFAC1_190010700.1-p1 | transcript=CFAC1_190010700.1 | gene=CFAC1_190010700 | organism=Crithidia_fasciculata_strain_Cf-Cl | gene_product=prostaglandin f synthase, putative | transcript_product=prostaglandin f synthase, putative | location=CfaC1_19:166069-16	15	15	17	17	16	19	15	15	17	17	16	19	17	19	15	15	17	17	16	19	31.859	0	323.31	By MS/MS	By MS/MS	By MS/MS	By MS/MS	By MS/MS	By MS/MS	72.9	73.6	76.4	72.9	73.2	76.4	11388000000	9609000000	8877900000	4845200000	5869000000	4628800000	632690000	533830000
752	CFAC1_090019900.1-p1	CFAC1_090019900.1-p1	22	22	22	CFAC1_090019900.1-p1 | transcript=CFAC1_090019900.1 | gene=CFAC1_090019900 | organism=Crithidia_fasciculata_strain_Cf-Cl | gene_product=UDP-sugar pyrophosphorylase | transcript_product=UDP-sugar pyrophosphorylase | location=CfaC1_09:545644-547590(+) | prot	15	13	14	14	13	10	15	13	14	14	13	10	15	14	15	13	14	14	13	10	71.172	0	123.39	By MS/MS	By MS/MS	By MS/MS	By MS/MS	By MS/MS	By MS/MS	38.6	31.5	34.7	29.5	34	19.1	1612300000	1165400000	1280100000	653240000	598890000	458110000	52010000	37595000
3611	CFAC1_270023400.1-p1	CFAC1_270023400.1-p1	12	12	12	CFAC1_270023400.1-p1 | transcript=CFAC1_270023400.1 | gene=CFAC1_270023400 | organism=Crithidia_fasciculata_strain_Cf-Cl | gene_product=biotin/lipoate protein ligase-like protein | transcript_product=biotin/lipoate protein ligase-like protein | location=Cf	11	9	9	8	7	9	11	9	9	8	7	9	11	9	11	9	9	8	7	9	27.729	0	120.98	By MS/MS	By MS/MS	By MS/MS	By MS/MS	By MS/MS	By MS/MS	66.8	60.4	52.5	52.5	49.1	54	2380100000	2368000000	2138800000	1541600000	904400000	560640000	198340000	197340000
3232	CFAC1_300070600.1-p1;CFAC1_250052800.1-p1	CFAC1_300070600.1-p1;CFAC1_250052800.1-p1	4;4	4;4	4;4	CFAC1_300070600.1-p1 | transcript=CFAC1_300070600.1 | gene=CFAC1_300070600 | organism=Crithidia_fasciculata_strain_Cf-Cl | gene_product=60S ribosomal protein L12, putative | transcript_product=60S ribosomal protein L12, putative | location=CfaC1_30:1887227	2	3	3	2	2	3	2	3	3	2	2	3	3	3	2	3	3	2	2	3	17.48	0	36.836	By MS/MS	By MS/MS	By MS/MS	By MS/MS	By MS/MS	By MS/MS	26.2	34.1	31.7	26.2	26.2	31.7	1487900000	2013300000	1331000000	751070000	852300000	1200200000	185980000	251660000
361	CFAC1_050010800.1-p1	CFAC1_050010800.1-p1	24	4	4	CFAC1_050010800.1-p1 | transcript=CFAC1_050010800.1 | gene=CFAC1_050010800 | organism=Crithidia_fasciculata_strain_Cf-Cl | gene_product=long-chain-fatty-acid-CoA ligase, putative | transcript_product=long-chain-fatty-acid-CoA ligase, putative | location=Cf	17	22	14	14	15	12	4	4	4	3	4	3	4	4	4	4	4	3	4	3	78.762	0	53.293	By MS/MS	By MS/MS	By MS/MS	By MS/MS	By MS/MS	By MS/MS	26.2	32	24.9	22.4	24.9	20.8	257740000	194940000	447170000	116430000	167140000	122290000	8054300	6091800
2407	CFAC1_220024100.1-p1	CFAC1_220024100.1-p1	5	5	5	CFAC1_220024100.1-p1 | transcript=CFAC1_220024100.1 | gene=CFAC1_220024100 | organism=Crithidia_fasciculata_strain_Cf-Cl | gene_product=hypothetical protein | transcript_product=hypothetical protein | location=CfaC1_22:569892-570152(-) | protein_length=86	4	4	2	3	2	3	4	4	2	3	2	3	4	3	4	4	2	3	2	3	9.5561	0	19.045	By MS/MS	By MS/MS	By MS/MS	By MS/MS	By MS/MS	By MS/MS	51.2	51.2	31.4	40.7	31.4	31.4	1014200000	853750000	80531000	134990000	95498000	62784000	169030000	142290000
91	CFAC1_020008400.1-p1	CFAC1_020008400.1-p1	2	2	2	CFAC1_020008400.1-p1 | transcript=CFAC1_020008400.1 | gene=CFAC1_020008400 | organism=Crithidia_fasciculata_strain_Cf-Cl | gene_product=hydrogenase, putative | transcript_product=hydrogenase, putative | location=CfaC1_02:82279-84195(+) | protein_length=638	1	2	1	1	1	1	1	2	1	1	1	1	2	1	1	2	1	1	1	1	66.466	0	6.9752	By MS/MS	By MS/MS	By matching	By matching	By MS/MS	By MS/MS	2.7	5.3	2.7	2.7	2.7	2.7	15206000	114630000	118530000	34343000	30151000	16776000	633570	4776100
4700	CFAC1_300049600.1-p1	CFAC1_300049600.1-p1	6	6	6	CFAC1_300049600.1-p1 | transcript=CFAC1_300049600.1 | gene=CFAC1_300049600 | organism=Crithidia_fasciculata_strain_Cf-Cl | gene_product=TPR repeat/Tetratricopeptide repeat, putative | transcript_product=TPR repeat/Tetratricopeptide repeat, putative | locat	2	3	3	3	1	3	2	3	3	3	1	3	3	3	2	3	3	3	1	3	23.775	0	8.2806	By matching	By MS/MS	By MS/MS	By MS/MS	By MS/MS	By MS/MS	13.6	16.8	13.6	17.3	4.1	18.6	54793000	92928000	71809000	66422000	26048000	68510000	3223100	5466400
4308	CFAC1_290041200.1-p1	CFAC1_290041200.1-p1	6	6	6	CFAC1_290041200.1-p1 | transcript=CFAC1_290041200.1 | gene=CFAC1_290041200 | organism=Crithidia_fasciculata_strain_Cf-Cl | gene_product=uracil phosphoribosyltransferase, putative | transcript_product=uracil phosphoribosyltransferase, putative | location=Cf	6	6	6	5	5	6	6	6	6	5	5	6	6	6	6	6	6	5	5	6	27.642	0	30.901	By MS/MS	By MS/MS	By MS/MS	By MS/MS	By MS/MS	By MS/MS	36	36	36	35.6	32.4	36	1080900000	985970000	784470000	430780000	483560000	613540000	120100000	109550000
393	CFAC1_050018400.1-p1	CFAC1_050018400.1-p1	21	4	4	CFAC1_050018400.1-p1 | transcript=CFAC1_050018400.1 | gene=CFAC1_050018400 | organism=Crithidia_fasciculata_strain_Cf-Cl | gene_product=elongation factor-1 gamma | transcript_product=elongation factor-1 gamma | location=CfaC1_05:389500-390714(-) | protein_	17	19	17	16	14	15	3	4	4	3	2	2	4	3	3	4	4	3	2	2	46.525	0	27.783	By MS/MS	By MS/MS	By MS/MS	By MS/MS	By MS/MS	By MS/MS	48.5	53.5	50	44.6	36.9	40.8	130480000	1193300000	176270000	176770000	82117000	23653000	6524100	59665000
245	CFAC1_040006300.1-p1;CFAC1_040006200.1-p1;CFAC1_040006400.1-p1	CFAC1_040006300.1-p1	3;1;1	3;1;1	3;1;1	CFAC1_040006300.1-p1 | transcript=CFAC1_040006300.1 | gene=CFAC1_040006300 | organism=Crithidia_fasciculata_strain_Cf-Cl | gene_product=NADH pyrophosphatase zinc ribbon domain/NUDIX domain containing protein, putative | transcript_product=NADH pyrophosphat	3	3	2	2	2	1	3	3	2	2	2	1	3	2	3	3	2	2	2	1	35.878	0	12.633	By MS/MS	By MS/MS	By MS/MS	By MS/MS	By MS/MS	By MS/MS	16.9	16.9	12.7	12.7	12.7	5.1	134330000	173150000	90920000	68957000	70934000	4110400	10333000	13319000
534	CFAC1_070007000.1-p1	CFAC1_070007000.1-p1	11	11	11	CFAC1_070007000.1-p1 | transcript=CFAC1_070007000.1 | gene=CFAC1_070007000 | organism=Crithidia_fasciculata_strain_Cf-Cl | gene_product=hypothetical protein, conserved | transcript_product=hypothetical protein, conserved | location=CfaC1_07:83244-86171(+)	7	6	8	3	5	3	7	6	8	3	5	3	8	5	7	6	8	3	5	3	104.06	0	94.924	By MS/MS	By MS/MS	By MS/MS	By MS/MS	By MS/MS	By MS/MS	11.2	9.5	12.9	4.5	7.6	8.2	215480000	227520000	298940000	75152000	141770000	94050000	5985600	6319900
3437	CFAC1_260041400.1-p1	CFAC1_260041400.1-p1	11	11	11	CFAC1_260041400.1-p1 | transcript=CFAC1_260041400.1 | gene=CFAC1_260041400 | organism=Crithidia_fasciculata_strain_Cf-Cl | gene_product=succinyl-coa:3-ketoacid-coenzyme a transferase- like protein | transcript_product=succinyl-coa:3-ketoacid-coenzyme a tra	7	8	9	4	7	4	7	8	9	4	7	4	9	7	7	8	9	4	7	4	53.619	0	73.952	By MS/MS	By MS/MS	By MS/MS	By MS/MS	By MS/MS	By MS/MS	22.3	24.1	30.1	12.9	25.3	17.3	720090000	342760000	757690000	1298500000	1383600000	81237000	31308000	14903000
2538	CFAC1_230008500.1-p1	CFAC1_230008500.1-p1	4	4	4	CFAC1_230008500.1-p1 | transcript=CFAC1_230008500.1 | gene=CFAC1_230008500 | organism=Crithidia_fasciculata_strain_Cf-Cl | gene_product=hypothetical protein | transcript_product=hypothetical protein | location=CfaC1_23:49373-49834(-) | protein_length=153 |	2	3	3	3	2	2	2	3	3	3	2	2	3	3	2	3	3	3	2	2	15.397	0	18.53	By MS/MS	By MS/MS	By MS/MS	By MS/MS	By MS/MS	By MS/MS	20.9	20.9	20.9	30.1	11.8	14.4	554490000	576490000	525600000	471730000	471990000	152610000	69311000	72062000
952	CFAC1_110024200.1-p1;CFAC1_110024100.1-p1;CFAC1_110024000.1-p1	CFAC1_110024200.1-p1;CFAC1_110024100.1-p1;CFAC1_110024000.1-p1	35;35;35	35;35;35	0;0;0	CFAC1_110024200.1-p1 | transcript=CFAC1_110024200.1 | gene=CFAC1_110024200 | organism=Crithidia_fasciculata_strain_Cf-Cl | gene_product=enolase | transcript_product=enolase | location=CfaC1_11:567071-568360(+) | protein_length=429 | sequence_SO=chromosome	33	32	33	33	31	31	33	32	33	33	31	31	33	33	0	0	0	0	0	0	46.11	0	323.31	By MS/MS	By MS/MS	By MS/MS	By MS/MS	By MS/MS	By MS/MS	84.4	81.4	84.6	83	84.4	79.7	166890000000	157430000000	131520000000	113130000000	107040000000	90267000000	6181000000	5830900000
4190	CFAC1_290015500.1-p1	CFAC1_290015500.1-p1	7	7	1	CFAC1_290015500.1-p1 | transcript=CFAC1_290015500.1 | gene=CFAC1_290015500 | organism=Crithidia_fasciculata_strain_Cf-Cl | gene_product=peptidyl-prolyl cis-trans isomerase, macrophage infectivity potentiator precursor, putative | transcript_product=peptidy	6	6	6	6	6	7	6	6	6	6	6	7	6	7	0	0	0	1	1	1	21.874	0	80.94	By MS/MS	By MS/MS	By MS/MS	By MS/MS	By MS/MS	By MS/MS	42	42	42	38	42	46.5	936640000	514560000	390090000	344910000	815020000	460750000	85149000	46778000
1929	CFAC1_190039700.1-p1	CFAC1_190039700.1-p1	2	2	2	CFAC1_190039700.1-p1 | transcript=CFAC1_190039700.1 | gene=CFAC1_190039700 | organism=Crithidia_fasciculata_strain_Cf-Cl | gene_product=superoxide dismutase, putative | transcript_product=superoxide dismutase, putative | location=CfaC1_19:955457-956401(-)	2	2	2	2	2	1	2	2	2	2	2	1	2	2	2	2	2	2	2	1	36.735	0	6.4512	By MS/MS	By MS/MS	By MS/MS	By MS/MS	By MS/MS	By MS/MS	7.3	7.3	7.3	7.3	7.3	3.5	109000000	72609000	69878000	68541000	48757000	34331000	9083400	6050800
383	CFAC1_050016300.1-p1	CFAC1_050016300.1-p1	9	9	9	CFAC1_050016300.1-p1 | transcript=CFAC1_050016300.1 | gene=CFAC1_050016300 | organism=Crithidia_fasciculata_strain_Cf-Cl | gene_product=hypothetical protein, conserved | transcript_product=hypothetical protein, conserved | location=CfaC1_05:327178-330837(-	5	4	3	2	3	2	5	4	3	2	3	2	5	3	5	4	3	2	3	2	129.4	0	15.113	By MS/MS	By MS/MS	By MS/MS	By MS/MS	By MS/MS	By MS/MS	6	4.5	3.4	2.5	4	1.7	137900000	123290000	125670000	76352000	121050000	20059000	3535900	3161200
1854	CFAC1_190023000.1-p1	CFAC1_190023000.1-p1	6	6	6	CFAC1_190023000.1-p1 | transcript=CFAC1_190023000.1 | gene=CFAC1_190023000 | organism=Crithidia_fasciculata_strain_Cf-Cl | gene_product=RNA polymerase-like protein, putative | transcript_product=RNA polymerase-like protein, putative | location=CfaC1_19:488	4	5	5	3	5	3	4	5	5	3	5	3	5	5	4	5	5	3	5	3	21.998	0	22.082	By MS/MS	By MS/MS	By MS/MS	By MS/MS	By MS/MS	By MS/MS	26.1	34.2	36.7	18.6	31.7	18.6	282750000	323590000	215640000	76679000	346590000	25457000	25704000	29417000
4960	CFAC1_300100100.1-p1	CFAC1_300100100.1-p1	11	11	11	CFAC1_300100100.1-p1 | transcript=CFAC1_300100100.1 | gene=CFAC1_300100100 | organism=Crithidia_fasciculata_strain_Cf-Cl | gene_product=TPR repeat/Uncharacterised protein family (UPF0121), putative | transcript_product=TPR repeat/Uncharacterised protein fa	7	7	8	6	4	5	7	7	8	6	4	5	8	6	7	7	8	6	4	5	42.632	0	117.76	By MS/MS	By MS/MS	By MS/MS	By MS/MS	By MS/MS	By MS/MS	29.3	22.5	24.9	22.5	16.5	18.6	605390000	532900000	362690000	343520000	349400000	392190000	35611000	31347000
3385	CFAC1_260029400.1-p1	CFAC1_260029400.1-p1	3	3	3	CFAC1_260029400.1-p1 | transcript=CFAC1_260029400.1 | gene=CFAC1_260029400 | organism=Crithidia_fasciculata_strain_Cf-Cl | gene_product=Histone-binding protein RBBP4 or subunit C of CAF1 complex/WD domain, G-beta repeat, putative | transcript_product=Histo	3	2	2	2	1	1	3	2	2	2	1	1	3	2	3	2	2	2	1	1	71.269	0	30.451	By MS/MS	By MS/MS	By MS/MS	By MS/MS	By MS/MS	By MS/MS	8.7	7.5	5.7	5.7	1.2	4.5	80342000	58083000	46847000	40758000	14400000	13123000	2770400	2002900
3788	CFAC1_280010300.1-p1	CFAC1_280010300.1-p1	4	4	4	CFAC1_280010300.1-p1 | transcript=CFAC1_280010300.1 | gene=CFAC1_280010300 | organism=Crithidia_fasciculata_strain_Cf-Cl | gene_product=unspecified product | transcript_product=unspecified product | location=CfaC1_28:133824-135581(-) | protein_length=585 |	2	2	2	3	2	3	2	2	2	3	2	3	2	3	2	2	2	3	2	3	62.524	0	39.738	By MS/MS	By MS/MS	By MS/MS	By MS/MS	By MS/MS	By MS/MS	6.3	6.3	5.5	6.3	6.3	5	374040000	298840000	59211000	60946000	106940000	77292000	34004000	27167000
4548	CFAC1_300016100.1-p1	CFAC1_300016100.1-p1	11	11	11	CFAC1_300016100.1-p1 | transcript=CFAC1_300016100.1 | gene=CFAC1_300016100 | organism=Crithidia_fasciculata_strain_Cf-Cl | gene_product=EF hand, putative | transcript_product=EF hand, putative | location=CfaC1_30:312360-313115(+) | protein_length=251 | seq	7	4	6	5	6	3	7	4	6	5	6	3	7	6	7	4	6	5	6	3	27.579	0	44.304	By MS/MS	By MS/MS	By MS/MS	By MS/MS	By MS/MS	By MS/MS	28.3	24.7	24.3	29.1	30.7	12	404920000	563250000	462210000	599800000	472530000	281880000	23819000	33133000
1743	CFAC1_180026600.1-p1	CFAC1_180026600.1-p1	3	3	3	CFAC1_180026600.1-p1 | transcript=CFAC1_180026600.1 | gene=CFAC1_180026600 | organism=Crithidia_fasciculata_strain_Cf-Cl | gene_product=lipin, putative | transcript_product=lipin, putative | location=CfaC1_18:760876-765270(+) | protein_length=1464 | sequen	2	1	2	1	1	0	2	1	2	1	1	0	2	1	2	1	2	1	1	0	148.83	0	5.7729	By MS/MS	By MS/MS	By MS/MS	By MS/MS	By MS/MS		2.2	1.1	2.7	1.6	1.1	0	790440000	0	353590000	7879400	109410000	0	11456000	0
1941	CFAC1_190041800.1-p1	CFAC1_190041800.1-p1	9	9	9	CFAC1_190041800.1-p1 | transcript=CFAC1_190041800.1 | gene=CFAC1_190041800 | organism=Crithidia_fasciculata_strain_Cf-Cl | gene_product=RNA-binding protein, putative | transcript_product=RNA-binding protein, putative | location=CfaC1_19:1022490-1023818(-)	5	6	6	6	6	5	5	6	6	6	6	5	6	6	5	6	6	6	6	5	51.139	0	36.942	By MS/MS	By MS/MS	By MS/MS	By MS/MS	By MS/MS	By MS/MS	13.3	16.1	19.2	18.6	16.1	14.5	164410000	191080000	211000000	164940000	151630000	161250000	6089400	7077100
642	CFAC1_080013700.1-p1	CFAC1_080013700.1-p1	8	8	8	CFAC1_080013700.1-p1 | transcript=CFAC1_080013700.1 | gene=CFAC1_080013700 | organism=Crithidia_fasciculata_strain_Cf-Cl | gene_product=hypothetical protein, conserved | transcript_product=hypothetical protein, conserved | location=CfaC1_08:300135-301466(+	4	6	7	3	4	2	4	6	7	3	4	2	7	4	4	6	7	3	4	2	47.915	0	81.026	By MS/MS	By MS/MS	By MS/MS	By MS/MS	By MS/MS	By MS/MS	14.4	22.1	26.9	12.4	14.2	8.8	432230000	547400000	555460000	332190000	144360000	319720000	27014000	34213000
4235	CFAC1_290026500.1-p1;CFAC1_290026400.1-p1	CFAC1_290026500.1-p1;CFAC1_290026400.1-p1	6;6	6;6	6;6	CFAC1_290026500.1-p1 | transcript=CFAC1_290026500.1 | gene=CFAC1_290026500 | organism=Crithidia_fasciculata_strain_Cf-Cl | gene_product=40S ribosomal protein S33, putative | transcript_product=40S ribosomal protein S33, putative | location=CfaC1_29:636408-	4	5	6	4	3	4	4	5	6	4	3	4	6	4	4	5	6	4	3	4	9.659	0	40.812	By MS/MS	By MS/MS	By MS/MS	By MS/MS	By MS/MS	By MS/MS	50.6	55.2	57.5	50.6	50.6	50.6	4972500000	5097700000	4901600000	3124800000	3308300000	3745300000	1243100000	1274400000
4857	CFAC1_300083300.1-p1;CFAC1_300083200.1-p1	CFAC1_300083300.1-p1;CFAC1_300083200.1-p1	6;6	6;6	6;6	CFAC1_300083300.1-p1 | transcript=CFAC1_300083300.1 | gene=CFAC1_300083300 | organism=Crithidia_fasciculata_strain_Cf-Cl | gene_product=60S ribosomal subunit protein L31, putative | transcript_product=60S ribosomal subunit protein L31, putative | location=	5	5	5	5	4	6	5	5	5	5	4	6	5	6	5	5	5	5	4	6	21.485	0	55.929	By MS/MS	By MS/MS	By MS/MS	By MS/MS	By MS/MS	By MS/MS	32.4	32.4	32.4	32.4	26.6	32.4	8731100000	8137000000	8592000000	4880100000	4457300000	6561500000	1455200000	1356200000
3745	CFAC1_270065700.1-p1	CFAC1_270065700.1-p1	8	8	8	CFAC1_270065700.1-p1 | transcript=CFAC1_270065700.1 | gene=CFAC1_270065700 | organism=Crithidia_fasciculata_strain_Cf-Cl | gene_product=mutt/nudix family protein-like protein | transcript_product=mutt/nudix family protein-like protein | location=CfaC1_27:1	7	7	5	7	6	5	7	7	5	7	6	5	7	7	7	7	5	7	6	5	36.361	0	29.491	By MS/MS	By MS/MS	By MS/MS	By MS/MS	By MS/MS	By MS/MS	26.2	26.2	17.8	32.3	23.4	17.5	1472700000	1249500000	985330000	931240000	846890000	580830000	86632000	73497000
2146	CFAC1_210012100.1-p1;CFAC1_210012000.1-p1	CFAC1_210012100.1-p1	3;1	3;1	3;1	CFAC1_210012100.1-p1 | transcript=CFAC1_210012100.1 | gene=CFAC1_210012100 | organism=Crithidia_fasciculata_strain_Cf-Cl | gene_product=UDP-galactose transporter, putative | transcript_product=UDP-galactose transporter, putative | location=CfaC1_21:164890-	2	2	1	1	2	1	2	2	1	1	2	1	2	2	2	2	1	1	2	1	47.429	0.00065317	2.971	By MS/MS	By MS/MS	By MS/MS	By MS/MS	By MS/MS	By MS/MS	5.1	4.2	1.9	1.9	5.1	1.9	160450000	52858000	26253000	23971000	54377000	20591000	8444700	2782000
1004	CFAC1_120011200.1-p1	CFAC1_120011200.1-p1	3	3	3	CFAC1_120011200.1-p1 | transcript=CFAC1_120011200.1 | gene=CFAC1_120011200 | organism=Crithidia_fasciculata_strain_Cf-Cl | gene_product=hypothetical protein, conserved | transcript_product=hypothetical protein, conserved | location=CfaC1_12:158593-159324(-	2	2	2	1	1	1	2	2	2	1	1	1	2	1	2	2	2	1	1	1	27.185	0	10.884	By MS/MS	By MS/MS	By MS/MS	By MS/MS	By MS/MS	By MS/MS	9.1	9.1	9.5	5.8	5.8	5.8	78089000	136110000	59562000	44825000	42880000	29023000	8676600	15123000
2278	CFAC1_210038400.1-p1	CFAC1_210038400.1-p1	29	29	29	CFAC1_210038400.1-p1 | transcript=CFAC1_210038400.1 | gene=CFAC1_210038400 | organism=Crithidia_fasciculata_strain_Cf-Cl | gene_product=translation initiation factor IF-2, putative | transcript_product=translation initiation factor IF-2, putative | locatio	21	21	22	14	16	15	21	21	22	14	16	15	22	16	21	21	22	14	16	15	93.106	0	193.67	By MS/MS	By MS/MS	By MS/MS	By MS/MS	By MS/MS	By MS/MS	33.5	32.6	36.3	23.7	30.5	19.7	4792900000	3262200000	3711000000	1595100000	2100600000	1198600000	145240000	98856000
213	CFAC1_030019300.1-p1;CFAC1_030016800.1-p1	CFAC1_030019300.1-p1;CFAC1_030016800.1-p1	16;16	16;16	16;16	CFAC1_030019300.1-p1 | transcript=CFAC1_030019300.1 | gene=CFAC1_030019300 | organism=Crithidia_fasciculata_strain_Cf-Cl | gene_product=60S ribosomal protein L10, putative | transcript_product=60S ribosomal protein L10, putative | location=CfaC1_03:479537-	12	15	16	11	14	12	12	15	16	11	14	12	16	14	12	15	16	11	14	12	24.5	0	81.921	By MS/MS	By MS/MS	By MS/MS	By MS/MS	By MS/MS	By MS/MS	46.5	54	55.9	46	54	50.2	30556000000	31612000000	29705000000	18890000000	21941000000	19607000000	3055600000	3161200000
4143	CFAC1_290006800.1-p1	CFAC1_290006800.1-p1	11	11	11	CFAC1_290006800.1-p1 | transcript=CFAC1_290006800.1 | gene=CFAC1_290006800 | organism=Crithidia_fasciculata_strain_Cf-Cl | gene_product=Phosphoribosyl transferase domain containing protein, putative | transcript_product=Phosphoribosyl transferase domain co	9	10	11	7	7	7	9	10	11	7	7	7	11	7	9	10	11	7	7	7	24.432	0	121.28	By MS/MS	By MS/MS	By MS/MS	By MS/MS	By MS/MS	By MS/MS	50.7	51.1	51.1	38	36.2	34.4	1588400000	1714300000	1361100000	654040000	798180000	457360000	158840000	171430000
4127	CFAC1_280079500.1-p1	CFAC1_280079500.1-p1	6	6	6	CFAC1_280079500.1-p1 | transcript=CFAC1_280079500.1 | gene=CFAC1_280079500 | organism=Crithidia_fasciculata_strain_Cf-Cl | gene_product=Ribosomal protein L1p/L10e family, putative | transcript_product=Ribosomal protein L1p/L10e family, putative | location=	5	5	6	5	5	3	5	5	6	5	5	3	6	5	5	5	6	5	5	3	29.418	0	62.667	By MS/MS	By MS/MS	By MS/MS	By MS/MS	By MS/MS	By MS/MS	42.8	41.6	46.8	42.8	42.8	30.1	363150000	310220000	469730000	235050000	314710000	185750000	36315000	31022000
3314	CFAC1_300048600.1-p1;CFAC1_260016700.1-p1;CFAC1_260016600.1-p1	CFAC1_300048600.1-p1;CFAC1_260016700.1-p1;CFAC1_260016600.1-p1	14;14;14	14;14;14	14;14;14	CFAC1_300048600.1-p1 | transcript=CFAC1_300048600.1 | gene=CFAC1_300048600 | organism=Crithidia_fasciculata_strain_Cf-Cl | gene_product=60S ribosomal protein L2, putative | transcript_product=60S ribosomal protein L2, putative | location=CfaC1_30:1242278-1	11	12	14	12	14	12	11	12	14	12	14	12	14	14	11	12	14	12	14	12	28.223	0	240.45	By MS/MS	By MS/MS	By MS/MS	By MS/MS	By MS/MS	By MS/MS	46.2	49.2	50	49.2	50	49.2	35782000000	34258000000	35051000000	23334000000	19350000000	22088000000	2752500000	2635300000
3062	CFAC1_250017200.1-p1;CFAC1_250017100.1-p1	CFAC1_250017200.1-p1;CFAC1_250017100.1-p1	17;17	17;17	17;17	CFAC1_250017200.1-p1 | transcript=CFAC1_250017200.1 | gene=CFAC1_250017200 | organism=Crithidia_fasciculata_strain_Cf-Cl | gene_product=40S ribosomal protein S18, putative | transcript_product=40S ribosomal protein S18, putative | location=CfaC1_25:331268-	13	15	16	14	13	13	13	15	16	14	13	13	16	14	13	15	16	14	13	13	17.48	0	139.05	By MS/MS	By MS/MS	By MS/MS	By MS/MS	By MS/MS	By MS/MS	62.1	66	69.9	65.4	59.5	63.4	35963000000	34522000000	40546000000	25069000000	28279000000	29152000000	3596300000	3452200000
2930	CFAC1_240036300.1-p1	CFAC1_240036300.1-p1	4	4	4	CFAC1_240036300.1-p1 | transcript=CFAC1_240036300.1 | gene=CFAC1_240036300 | organism=Crithidia_fasciculata_strain_Cf-Cl | gene_product=zinc finger protein family member, putative | transcript_product=zinc finger protein family member, putative | location=	3	4	2	3	3	2	3	4	2	3	3	2	4	3	3	4	2	3	3	2	23.01	0	107.12	By MS/MS	By MS/MS	By MS/MS	By MS/MS	By MS/MS	By MS/MS	23.9	33	23.9	33	33	24.9	224440000	714390000	356900000	189510000	429890000	151140000	32063000	102060000
4584	CFAC1_300021700.1-p1	CFAC1_300021700.1-p1	27	27	27	CFAC1_300021700.1-p1 | transcript=CFAC1_300021700.1 | gene=CFAC1_300021700 | organism=Crithidia_fasciculata_strain_Cf-Cl | gene_product=p450 reductase, putative | transcript_product=p450 reductase, putative | location=CfaC1_30:483545-485491(+) | protein_le	24	18	16	16	18	15	24	18	16	16	18	15	24	18	24	18	16	16	18	15	72.977	0	167.71	By MS/MS	By MS/MS	By MS/MS	By MS/MS	By MS/MS	By MS/MS	50	40.9	27.9	31.9	34.6	33.5	2771600000	1361700000	1855200000	1639400000	1537600000	1343200000	79188000	38907000
3475	CFAC1_260050500.1-p1	CFAC1_260050500.1-p1	7	7	7	CFAC1_260050500.1-p1 | transcript=CFAC1_260050500.1 | gene=CFAC1_260050500 | organism=Crithidia_fasciculata_strain_Cf-Cl | gene_product=replication factor C, subunit 2, putative | transcript_product=replication factor C, subunit 2, putative | location=CfaC	4	1	5	3	5	2	4	1	5	3	5	2	5	5	4	1	5	3	5	2	38.286	0	29.559	By MS/MS	By MS/MS	By MS/MS	By MS/MS	By MS/MS	By MS/MS	20.3	5.1	24	15.5	25.7	10.5	258240000	27944000	95999000	89832000	93481000	17495000	12912000	1397200
4813	CFAC1_300074800.1-p1	CFAC1_300074800.1-p1	5	5	5	CFAC1_300074800.1-p1 | transcript=CFAC1_300074800.1 | gene=CFAC1_300074800 | organism=Crithidia_fasciculata_strain_Cf-Cl | gene_product=hypothetical protein, conserved | transcript_product=hypothetical protein, conserved | location=CfaC1_30:2031892-2032542	3	2	2	2	2	4	3	2	2	2	2	4	3	4	3	2	2	2	2	4	23.486	0	8.5224	By MS/MS	By MS/MS	By MS/MS	By MS/MS	By MS/MS	By MS/MS	15.3	11.1	11.1	11.1	11.1	19.4	453350000	69211000	81294000	68553000	103130000	329830000	32382000	4943600
3080	CFAC1_250021700.1-p1;CFAC1_250021500.1-p1;CFAC1_250021400.1-p1;CFAC1_250021300.1-p1;CFAC1_250021100.1-p1;CFAC1_250021000.1-p1;CFAC1_250021200.1-p1	CFAC1_250021700.1-p1;CFAC1_250021500.1-p1;CFAC1_250021400.1-p1;CFAC1_250021300.1-p1;CFAC1_250021100.1-p1;CFAC1_250021000.1-p1;CFAC1_250021200.1-p1	32;32;32;32;32;32;20	32;32;32;32;32;32;20	32;32;32;32;32;32;20	CFAC1_250021700.1-p1 | transcript=CFAC1_250021700.1 | gene=CFAC1_250021700 | organism=Crithidia_fasciculata_strain_Cf-Cl | gene_product=fructose-1,6-bisphosphate aldolase | transcript_product=fructose-1,6-bisphosphate aldolase | location=CfaC1_25:450926-45	24	29	29	26	27	26	24	29	29	26	27	26	29	27	24	29	29	26	27	26	40.974	0	323.31	By MS/MS	By MS/MS	By MS/MS	By MS/MS	By MS/MS	By MS/MS	78.2	80.6	82.8	82.3	82	82.3	127570000000	120280000000	129580000000	98861000000	88533000000	78675000000	6378700000	6014100000
4400	CFAC1_290058300.1-p1;CFAC1_290058400.1-p1;CFAC1_300056600.1-p1	CFAC1_290058300.1-p1;CFAC1_290058400.1-p1	25;25;4	25;25;4	25;25;4	CFAC1_290058300.1-p1 | transcript=CFAC1_290058300.1 | gene=CFAC1_290058300 | organism=Crithidia_fasciculata_strain_Cf-Cl | gene_product=ribosomal protein L3, putative | transcript_product=ribosomal protein L3, putative | location=CfaC1_29:1680099-1681358(+	23	24	25	22	22	21	23	24	25	22	22	21	25	22	23	24	25	22	22	21	47.708	0	315.13	By MS/MS	By MS/MS	By MS/MS	By MS/MS	By MS/MS	By MS/MS	51.8	52	54.2	53.7	49.9	51.6	50185000000	44711000000	49931000000	28977000000	30477000000	33334000000	2281100000	2032300000
[truncated: 3,357 more rows]
[truncated: 24 more columns]
